# Supplementary material for: Transcriptome Profiling of Maize (Zea mays L.) Leaves Reveals Key Cold-Responsive Genes, Transcription Factors, and Metabolic Pathways Regulating Cold Stress Tolerance at the Seedling Stage
Source: Genes (Basel). 2021 Oct 18;12(10):1638. doi: 10.3390/genes12101638 (PMC8535276; doi:10.3390/genes12101638)
Supplement: Supplementary file 1 [file genes-12-01638-s001.zip]

Archive with 13 entries (11 files):
- genes-1360231-supplementary/
- genes-1360231-supplementary/SupplementaryFiguresTables/
- genes-1360231-supplementary/SupplementaryFiguresTables/Figure S1.pdf
- genes-1360231-supplementary/SupplementaryFiguresTables/Figure S2.pdf
- genes-1360231-supplementary/SupplementaryFiguresTables/Figure S3.pdf
- genes-1360231-supplementary/SupplementaryFiguresTables/Table S1.xlsx
- genes-1360231-supplementary/SupplementaryFiguresTables/Table S2.xlsx
- genes-1360231-supplementary/SupplementaryFiguresTables/Table S3.pdf
- genes-1360231-supplementary/SupplementaryFiguresTables/Table S4.xlsx
- genes-1360231-supplementary/SupplementaryFiguresTables/Table S5.xlsx
- genes-1360231-supplementary/SupplementaryFiguresTables/Table S6.xlsx
- genes-1360231-supplementary/SupplementaryFiguresTables/Table S7.xlsx
- genes-1360231-supplementary/SupplementaryFiguresTables/Table S8.xlsx
