# Supplementary material for: Transcriptome Profiling of Maize (Zea mays L.) Leaves Reveals Key Cold-Responsive Genes, Transcription Factors, and Metabolic Pathways Regulating Cold Stress Tolerance at the Seedling Stage
Source: Genes (Basel). 2021 Oct 18;12(10):1638. doi: 10.3390/genes12101638 (PMC8535276; doi:10.3390/genes12101638)
Supplement: Supplementary file 1 [file genes-12-01638-s001.zip › genes-1360231-supplementary/SupplementaryFiguresTables/Table S1.xlsx]

## Sheet: Table S6
Table S1. The primers of six differentially expressed genes used for qRT-PCR verification
Gene/Locus ID	Primer_F	Primer_R
XLOC_018851	GAGTAGTTTCTAAGGAAGGGAT	GCCTAGTGCAATGGTGAG
XLOC_058556	TGTGCCCACTATTCTTGT	CACGGTTATGCGTTGTCC
Zm00001d002748	GGCAATAGGCTACCGCTATTTA	ATGTACAAGACGAAGAAGAGCA
Zm00001d024324	GAATGCCAAGCTAGCAAGAGAG	ATATGGAAAGAGCTGCCTGTAG
Zm00001d024522	GTGGGTGCTTTGTTTGCTATAT	CCAACACTCAATCTGTCGTTTT
Zm00001d027330	GTACGAGGAGAAGCTCAAGAAC	ATTAATACACGCACGAAACAGG
