# Supplementary material for: Transcriptome Profiling of Maize (Zea mays L.) Leaves Reveals Key Cold-Responsive Genes, Transcription Factors, and Metabolic Pathways Regulating Cold Stress Tolerance at the Seedling Stage
Source: Genes (Basel). 2021 Oct 18;12(10):1638. doi: 10.3390/genes12101638 (PMC8535276; doi:10.3390/genes12101638)
Supplement: Supplementary file 1 [file genes-12-01638-s001.zip › genes-1360231-supplementary/SupplementaryFiguresTables/Table S2.xlsx]

## Sheet: Sheet1
Table S2: Survival rates of the maize seedlings after cold stress treatment. Tolerant lines (-1), Sensitive lines (-2)
Maize inbred line	survival number	Total number	survival rates
19NL06-1	12	20	0.6	Average survival rates of tolerant lines	0.80625
19NL09-1	15	20	0.75	Average survival rates of sensitive lines	0.386364
19NL17-1	16	20	0.8
19NL19-1	13	20	0.65
19NL23-1	14	20	0.7
19NL24-1	18	20	0.9
19NL52-1	13	20	0.65
19NL63-1	18	20	0.9
19NL70-1	19	20	0.95
19NL74-1	19	20	0.95
19NL87-1	17	20	0.85
19NL96-1	15	20	0.75
19NL153-1	20	20	1
19NL163-1	12	20	0.6
19NL166-1	11	20	0.55
19NL168-1	10	20	0.5
19NL181-1	18	20	0.9
19NL192-1	19	20	0.95
19NL196-1	18	20	0.9
19NL217-1	19	20	0.95
19NL222-1	20	20	1
19NL227-1	18	20	0.9
19NL257-1	19	20	0.95
19NL267-1	14	20	0.7
19NL03-2	14	20	0.7
19NL04-2	3	20	0.15
19NL10-2	12	20	0.6
19NL11-2	2	20	0.1
19NL14-2	8	20	0.4
19NL22-2	12	20	0.6
19NL32-2	6	20	0.3
19NL33-2	8	20	0.4
19NL34-2	9	20	0.45
19NL41-2	4	20	0.2
19NL44-2	16	20	0.8
19NL61-2	8	20	0.4
19NL145-2	9	20	0.45
19NL146-2	7	20	0.35
19NL149-2	9	20	0.45
19NL170-2	2	20	0.1
19NL172-2	6	20	0.3
19NL198-2	7	20	0.35
19NL199-2	8	20	0.4
19NL201-2	8	20	0.4
19NL208-2	8	20	0.4
19NL256-2	4	20	0.2
