# Supplementary material for: Transcriptome Profiling of Maize (Zea mays L.) Leaves Reveals Key Cold-Responsive Genes, Transcription Factors, and Metabolic Pathways Regulating Cold Stress Tolerance at the Seedling Stage
Source: Genes (Basel). 2021 Oct 18;12(10):1638. doi: 10.3390/genes12101638 (PMC8535276; doi:10.3390/genes12101638)
Supplement: Supplementary file 1 [file genes-12-01638-s001.zip › genes-1360231-supplementary/SupplementaryFiguresTables/Table S4.xlsx]

## Sheet: Sheet1
Table S2: Expression for signaling encoding genes. The extent of differential expression is measured in terms of log2 Fold Change. Values in red and blue indicate higher and lower expression levels in tolerant-lines, respectively. T means cold-tolerant lines, while S represents cold-sensitive lines.
Gene	log2FoldChange(T/S)	P-value	Chromosome	Gene Start	Gene End	Maize Annotation	Best hit in Arabidopsis/rice	Description in Arabidopsis/rice	Pathway
Zm00001d028026	1.5747	0.0150307	Chr1	20836619	20851026	mitogen-activated protein kinase kinase 3 [EC:2.7.12.2]	AT5G40440.1	mitogen-activated protein kinase kinase 3 (ATMKK3, MKK3)	MAPK signaling pathway - plant
Zm00001d013510	1.17602	0.0146871	Chr5	13062169	13092757	mitogen-activated protein kinase kinase 3 [EC:2.7.12.2]	AT5G40440.1	mitogen-activated protein kinase kinase 3 (ATMKK3, MKK3)	MAPK signaling pathway - plant
Zm00001d009248	1.24511	0.00817646	Chr8	47143782	47152055	respiratory burst oxidase [EC:1.6.3.- 1.11.1.-]	LOC_Os01g25820	Respiratory burst oxidase	MAPK signaling pathway - plant
Zm00001d005945	1.14924	0.00136482	Chr2	193506117	193507314				G-protein coupled receptor protein signaling pathway
Zm00001d014581	1.23728	0.0487364	Chr5	54177182	54180986				G-protein coupled receptor protein signaling pathway
Zm00001d027335	1.22859	0.0213833	Chr1	3170162	3176930	Trihelix transcription factor GT-2	AT1G76890.2	Duplicated homeodomain-like superfamily protein (AT-GT2, GT2)	G-protein coupled receptor protein signaling pathway
Zm00001d006009	2.35782	0.0332767	Chr2	195217954	195218745	Fasciclin-like arabinogalactan protein 7	AT2G04780.1	FASCICLIN-like arabinoogalactan 7 (FLA7)	G-protein coupled receptor protein signaling pathway
Zm00001d047081	2.10624	0.00187514	Chr9	117752772	117754586	GATA transcription factor 2	AT3G60530.1	GATA transcription factor 4 (GATA4)	G-protein coupled receptor protein signaling pathway
Zm00001d032072	1.62455	0.0423789	Chr1	211385712	211390542	bnlg1556;è½:	AT5G20635.1	guanine nucleotide-binding protein subunit gamma	G-protein coupled receptor protein signaling pathway
Zm00001d048411	3.84992	3.25555e-06	Chr9	155796736	155798414	Metal ion binding protein	AT2G36950.1	Heavy metal transport/detoxification superfamily protein	G-protein coupled receptor protein signaling pathway
Zm00001d044373	1.61099	0.000470861	Chr3	226336497	226338425	Leucine-rich repeat extensin-like protein 3	AT4G13340.1	Leucine-rich repeat (LRR) family protein	G-protein coupled receptor protein signaling pathway
Zm00001d044176	2.07171	0.0465652	Chr3	221180362	221181917		AT1G64080.1	membrane-associated kinase regulator	G-protein coupled receptor protein signaling pathway
Zm00001d052518	1.62989	0.000134593	Chr4	191958388	191959679	Pollen Ole e 1 allergen and extensin family protein	AT5G15780.1	Pollen Ole e 1 allergen and extensin family protein	G-protein coupled receptor protein signaling pathway
Zm00001d036610	2.19963	0.000216644	Chr6	94240022	94245922	OSJNBa0058K23.8 protein; protein	AT1G56020.1	serine/arginine repetitive matrix-like protein	G-protein coupled receptor protein signaling pathway
Zm00001d000381	1.25544	0.000967993	B73V4_ctg24	21725	27504	Putative ARM repeat-containing protein containing family protein	AT1G71020.1	ARM repeat superfamily protein	protein amino acid phosphorylation
Zm00001d031732	1.38486	2.18136e-07	Chr1	200051943	200055552	BAG family molecular chaperone regulator 1	AT5G07220.1	BCL-2-associated athanogene 3 (ATBAG3, BAG3)	protein amino acid phosphorylation
Zm00001d016380	1.6655	0.0348539	Chr5	160195868	160198631		AT4G38130.1	histone deacetylase 1 (ATHD1, ATHDA19, HD1, HDA1, HDA19, RPD3A)	protein amino acid phosphorylation
Zm00001d028317	1.00197	0.0134744	Chr1	30517791	30521600	Leucine-rich repeat receptor-like serine/threonine-protein kinase BAM3	AT3G49670.1	Leucine-rich receptor-like protein kinase family protein (BAM2)	protein amino acid phosphorylation
Zm00001d029059	2.24872	0.00432679	Chr1	56743156	56747187	LRR receptor-like serine/threonine-protein kinase IRK	AT3G56370.1	Leucine-rich repeat protein kinase family protein	protein amino acid phosphorylation
Zm00001d005298	2.66389	0.0441143	Chr2	168386230	168389148	receptor-like kinase	AT2G15300.1	Leucine-rich repeat protein kinase family protein	protein amino acid phosphorylation
Zm00001d043071	1.47384	0.00884482	Chr3	188320648	188328371	inactive receptor kinase	AT5G58300.1	Leucine-rich repeat protein kinase family protein	protein amino acid phosphorylation
Zm00001d051088	1.64108	0.0128258	Chr4	141616067	141620004	leucine-rich repeat receptor-like protein kinase family protein	AT3G47110.1	Leucine-rich repeat protein kinase family protein	protein amino acid phosphorylation
Zm00001d048054	1.15736	0.00332852	Chr9	148989716	148994381	leucine-rich repeat receptor-like protein kinase family protein	AT1G48480.1	Leucine-rich repeat protein kinase family protein (RKL1)	protein amino acid phosphorylation
Zm00001d008724	1.24858	0.000267093	Chr8	17871149	17876968	Protein NSP-INTERACTING KINASE 3	AT1G60800.1	Leucine-rich repeat protein kinase-NSP-interacting kinase 3 (NIK3)	protein amino acid phosphorylation
Zm00001d018635	1.41239	0.0416544	Chr7	1396947	1400313	Phytosulfokine receptor 2	AT5G53890.1	Leucine-rich repeat protein-phytosylfokine-alpha receptor 2 (AtPSKR2, PSKR2)	protein amino acid phosphorylation
Zm00001d030551	1.07121	0.00169673	Chr1	143317003	143322814	Protein STRUBBELIG-RECEPTOR FAMILY 7	AT3G14350.3	Leucine-rich repeat protein-STRUBBELIG-receptor family 7 (SRF7)	protein amino acid phosphorylation
Zm00001d046655	1.79308	0.00031792	Chr9	100666110	100672101	STRUBBELIG family receptor protein kinase	AT4G22130.1	Leucine-rich repeat protein-STRUBBELIG-receptor family 8 (SRF8)	protein amino acid phosphorylation
Zm00001d001978	1.10939	1.73651e-05	Chr2	3798124	3825499	MAP3K epsilon protein kinase 1	AT3G13530.1	mitogen-activated protein kinase kinase kinase 7 (MAP3KE1, MAPKKK7)	protein amino acid phosphorylation
Zm00001d028319	1.07202	0.0296765	Chr1	30559316	30563606	receptor-like serine/threonine-protein kinase	AT4G34500.1	Protein kinase superfamily protein	protein amino acid phosphorylation
Zm00001d028774	1.51055	0.0313718	Chr1	46171522	46175164	Protein kinase superfamily protein	AT5G58520.1	Protein kinase superfamily protein	protein amino acid phosphorylation
Zm00001d005682	1.01159	0.00161448	Chr2	183194792	183197600	Protein kinase superfamily protein	AT1G24030.2	Protein kinase superfamily protein	protein amino acid phosphorylation
Zm00001d017473	1.05676	0.000171321	Chr5	196994699	196997902	Protein kinase superfamily protein	AT5G07620.1	Protein kinase superfamily protein	protein amino acid phosphorylation
Zm00001d011433	1.1012	0.000198827	Chr8	150402144	150407249	Protein kinase superfamily protein	AT3G59110.1	Protein kinase superfamily protein	protein amino acid phosphorylation
Zm00001d000147	1.4198	0.0280137	B73V4_ctg193	374808	378665		AT1G18670.1	Protein kinase superfamily protein (IBS1)	protein amino acid phosphorylation
Zm00001d006172	1.88735	0.000182505	Chr2	200515460	200524063	Serine/threonine-protein kinase Rio1	AT5G37350.1	Serine/threonine-protein kinase Rio1	protein amino acid phosphorylation
Zm00001d023253	1.33889	0.000267288	Chr10	1474453	1476949	L-type lectin-domain containing receptor kinase IX.1	AT5G10530.1	lectin protein kinase family protein (Concanavalin A-like )	protein amino acid phosphorylation
Zm00001d018182	1.69501	0.0437495	Chr5	215957334	215960009	G-type lectin S-receptor-like serine/threonine-protein kinase	AT5G35370.1	Lectin protein kinase family protein	protein amino acid phosphorylation
Zm00001d023353	1.07302	0.0187971	Chr10	3994561	4127408	CBL-interacting serine/threonine-protein kinase 10	AT5G58380.1	SOS3-interacting protein 1 (CIPK10, PKS2, SIP1, SNRK3.8)	protein amino acid phosphorylation
Zm00001d010459	1.73068	0.000208493	Chr8	116262743	116266172	CBL-interacting serine/threonine-protein kinase 10	AT5G58380.1	SOS3-interacting protein 1 (CIPK10, PKS2, SIP1, SNRK3.8)	protein amino acid phosphorylation
Zm00001d044554	1.01899	0.00262468	Chr3	231666931	231673469	GPI mannosyltransferase 2 [EC:2.4.1.-]	AT1G11880.1	transferases transferring hexosyl groups	protein amino acid phosphorylation
Zm00001d033777	1.36578	2.1589e-05	Chr1	273461913	273466725	Receptor-like kinase TMK2	AT1G66150.1	transmembrane kinase 1 (TMK1)	protein amino acid phosphorylation
Zm00001d007313	2.00337	3.26783e-11	Chr2	227537420	227545046	Receptor-like kinase TMK4	AT1G66150.1	transmembrane kinase 1 (TMK1)	protein amino acid phosphorylation
Zm00001d047959	2.12541	0.0318267	Chr9	146177796	146180515	Probable ubiquitin-conjugating enzyme E2 25	AT2G16920.1	ubiquitin-conjugating enzyme 23 (PFU2, UBC23)	protein amino acid phosphorylation
Zm00001d002592	-1.30574	0.000345509	Chr2	16311191	16314804	1-aminocyclopropane-1-carboxylate synthase 1/2/6 [EC:4.4.1.14]	AT4G11280.1	1-aminocyclopropane-1-carboxylic acid (acc) synthase 6 (ACS6, ATACS6)	MAPK signaling pathway - plant
Zm00001d025899	-2.29421	4.98353e-05	Chr10	133314417	133319808	5'-3' exoribonuclease 4 [EC:3.1.13.-]	AT5G42540.1	exoribonuclease 2 (AtXRN2, XRN2)	MAPK signaling pathway - plant
Zm00001d007541	-1.30397	0.0099176	Chr2	234292423	234297585	mitogen-activated protein kinase kinase 3 [EC:2.7.12.2]		mitogen-activated protein kinase kinase 3 [EC:2.7.12.2]	MAPK signaling pathway - plant
Zm00001d011656	-1.01356	0.0120762	Chr8	157692739	157694315	mitogen-activated protein kinase kinase kinase 17/18	AT5G55090.1	mitogen-activated protein kinase kinase kinase 15 (MAPKKK15)	MAPK signaling pathway - plant
Zm00001d043741	-1.42791	0.00344233	Chr3	208812098	208813525	mitogen-activated protein kinase kinase kinase 17/18	AT4G26890.1	mitogen-activated protein kinase kinase kinase 16 (MAPKKK16)	MAPK signaling pathway - plant
Zm00001d038883	-1.54972	0.0352439	Chr6	166334798	166336207	mitogen-activated protein kinase kinase kinase 17/18	AT4G26890.1	mitogen-activated protein kinase kinase kinase 16 (MAPKKK16)	MAPK signaling pathway - plant
Zm00001d011655	-1.73174	0.0174172	Chr8	157649540	157650979	mitogen-activated protein kinase kinase kinase 17/18	AT4G26890.1	mitogen-activated protein kinase kinase kinase 16 (MAPKKK16)	MAPK signaling pathway - plant
Zm00001d004357	-1.38312	0.0399263	Chr2	105975690	105979922	protein phosphatase 2C [EC:3.1.3.16]	AT5G51760.1	Protein phosphatase 2C family protein (AHG1)	MAPK signaling pathway - plant
Zm00001d010399	-1.2583	0.00820108	Chr8	112882074	112884372	WRKY transcription factor 33	AT2G38470.1	WRKY DNA-binding protein 33 (ATWRKY33, WRKY33)	MAPK signaling pathway - plant
Zm00001d014842	-1.79168	0.0426301	Chr5	65145113	65146204	basic endochitinase B [EC:3.2.1.14]	AT3G12500.1	basic chitinase (ATHCHIB, B-CHI, CHI-B, HCHIB, PR-3, PR3)	MAPK signaling pathway - plant
Zm00001d036366	-2.32561	0.0063166	Chr6	85857785	85858714	basic endochitinase B [EC:3.2.1.14]		basic endochitinase B [EC:3.2.1.14]	MAPK signaling pathway - plant
Zm00001d021955	-1.13729	0.00369375	Chr7	167050069	167052005	Rhodopsin			G-protein coupled receptor protein signaling pathway
Zm00001d011023	-3.41484	1.78303e-11	Chr8	136988261	136989699				G-protein coupled receptor protein signaling pathway
Zm00001d039739	-2.30535	0.0274434	Chr3	13454702	13457094	Annexin D8	AT5G10220.1	annexin 6 (ANN6, ANNAT6)	G-protein coupled receptor protein signaling pathway
Zm00001d006608	-2.04994	0.00015712	Chr2	212460501	212464470	Whole genome shotgun sequence of line PN40024	AT1G11120.1	CTTNBP 2 amino-terminal-like protein	G-protein coupled receptor protein signaling pathway
Zm00001d021677	-1.91672	0.0215681	Chr7	159829806	159831164	Aspartic proteinase nepenthesin-1	AT2G03200.1	Eukaryotic aspartyl protease family protein	G-protein coupled receptor protein signaling pathway
Zm00001d035542	-1.24933	0.000120783	Chr6	31727985	31733424	GPRP	LOC_Os08g28560.1	expressed protein	G-protein coupled receptor protein signaling pathway
Zm00001d045459	-1.18916	8.72516e-05	Chr9	23089093	23090263		LOC_Os06g04240.1	expressed protein	G-protein coupled receptor protein signaling pathway
Zm00001d005782	-1.00314	0.0346617	Chr2	188138931	188146639	Glutamate receptor 2.7	AT2G29110.1	glutamate receptor 2.8 (ATGLR2.8, GLR2.8)	G-protein coupled receptor protein signaling pathway
Zm00001d018332	-1.22177	0.00015503	Chr5	218588475	218593020	Glutamate receptor 2.7	AT2G29110.1	glutamate receptor 2.8 (ATGLR2.8, GLR2.8)	G-protein coupled receptor protein signaling pathway
Zm00001d026448	-1.3876	0.00272096	Chr10	146058798	146062876	Floral homeotic protein APETALA 2	AT4G36920.1	Integrase-type DNA-binding superfamily protein (AP2, FL1, FLO2)	G-protein coupled receptor protein signaling pathway
Zm00001d010201	-1.60867	0.000611331	Chr8	103881322	103882354	Transcription repressor MYB6	AT4G09460.1	myb domain protein 6 (AtMYB6, MYB6)	G-protein coupled receptor protein signaling pathway
Zm00001d010798	-1.65303	0.000101908	Chr8	128194074	128195629	oxidative stress 3	AT5G56550.1	oxidative stress 3 (ATOXS3, OXS3)	G-protein coupled receptor protein signaling pathway
Zm00001d014625	-1.18006	0.00171678	Chr5	56330356	56332371	Cell Division Protein AAA ATPase family	AT3G28580.1	P-loop containing nucleoside triphosphate hydrolases superfamily protein	G-protein coupled receptor protein signaling pathway
Zm00001d043480	-1.07537	0.000572994	Chr3	201472870	201476737	Proline-rich receptor-like protein kinase PERK15	AT3G24550.1	proline extensin-like receptor kinase 1 (ATPERK1, PERK1)	G-protein coupled receptor protein signaling pathway
Zm00001d030998	-1.21903	0.0228844	Chr1	172695821	172722797	Protein ROOT HAIR DEFECTIVE 3 homolog 2	AT3G13870.1	Root hair defective 3 GTP-binding protein (RHD3)	G-protein coupled receptor protein signaling pathway
Zm00001d043200	-1.37265	0.000205915	Chr3	191416497	191430313		AT5G45530.1	transmembrane protein	G-protein coupled receptor protein signaling pathway
Zm00001d030251	-1.64646	0.0221619	Chr1	116811699	116813033	U-box domain-containing protein 21	AT5G37490.1	ARM repeat superfamily protein	protein amino acid phosphorylation
Zm00001d038471	-1.41651	0.00017944	Chr6	157964798	157968579	U-box domain-containing protein 16	AT5G01830.1	ARM repeat superfamily protein	protein amino acid phosphorylation
Zm00001d029018	-3.73213	1.01096e-05	Chr1	55041065	55043978	Calcium-dependent protein kinase 7	AT5G19450.1	calcium-dependent protein kinase 19 (CDPK19, CPK8)	protein amino acid phosphorylation
Zm00001d017976	-1.31617	0.0375621	Chr5	211152775	211154133	Immediate-early fungal elicitor protein CMPG1	AT1G66160.1	CYS MET PRO and GLY protein 1 (ATCMPG1, CMPG1)	protein amino acid phosphorylation
Zm00001d028374	-2.04215	7.59438e-05	Chr1	32502207	32503868	U-box domain-containing protein 21	AT1G66160.1	CYS MET PRO and GLY protein 1 (ATCMPG1, CMPG1)	protein amino acid phosphorylation
Zm00001d050885	-2.78697	0.00642785	Chr4	128462507	128465617	beta-1,3-galactosyltransferase [EC:2.4.1.-]	AT1G26810.1	galactosyltransferase1 (GALT1)	protein amino acid phosphorylation
Zm00001d003091	-1.59828	0.00115354	Chr2	31871059	31873181	Beta-16-galactosyltransferase GALT29A	AT1G08280.1	Glycosyltransferase family 29 (sialyltransferase) family protein	protein amino acid phosphorylation
Zm00001d025814	-1.94654	0.00107726	Chr10	130349445	130351959	Beta-16-galactosyltransferase GALT29A	AT1G08280.1	Glycosyltransferase family 29 (sialyltransferase) family protein	protein amino acid phosphorylation
Zm00001d038503	-1.28133	0.00667002	Chr6	158760428	158796107	Leucine-rich repeat protein kinase family protein	AT1G06840.1	Leucine-rich repeat protein kinase family protein	protein amino acid phosphorylation
Zm00001d039822	-1.45603	0.0112628	Chr3	15910854	15915572	LRR receptor-like serine/threonine-protein kinase EFR	AT3G47570.1	Leucine-rich repeat protein kinase family protein	protein amino acid phosphorylation
Zm00001d039824	-1.28024	0.0299917	Chr3	15918967	15922817	LRR receptor-like serine/threonine-protein kinase EFR	AT3G47570.1	Leucine-rich repeat protein kinase family protein	protein amino acid phosphorylation
Zm00001d054012	-1.06975	0.0081612	Chr4	245105671	245109419	leucine-rich repeat receptor-like protein kinase family protein	AT3G47570.1	Leucine-rich repeat protein kinase family protein	protein amino acid phosphorylation
Zm00001d011643	-1.4481	0.00564006	Chr8	157373886	157378610	leucine-rich repeat receptor-like protein kinase family protein	AT3G47570.1	Leucine-rich repeat protein kinase family protein	protein amino acid phosphorylation
Zm00001d045785	-1.87516	3.57231e-06	Chr9	39079519	39081514	Leucine-rich repeat receptor-like serine/threonine/tyrosine-protein kinase SOBIR1	AT2G31880.1	Leucine-rich repeat protein kinase family protein	protein amino acid phosphorylation
Zm00001d038991	-1.33177	1.07974e-07	Chr6	168305790	168308728	Protein MALE DISCOVERER 2	AT4G18640.1	Leucine-rich repeat protein kinase family protein	protein amino acid phosphorylation
Zm00001d023611	-1.34313	0.0429356	Chr10	11980490	11983350	leucine-rich repeat receptor-like protein kinase family protein	AT5G25930.1	Leucine-rich repeat protein kinase family protein	protein amino acid phosphorylation
Zm00001d038791	-1.06847	0.00330933	Chr6	164385488	164390026	leucine-rich repeat receptor-like protein kinase family protein	AT5G25930.1	Leucine-rich repeat protein kinase family protein	protein amino acid phosphorylation
Zm00001d008460	-1.21172	0.0459296	Chr8	9329610	9344387	Leucine-rich repeat receptor kinase-like protein; Receptor kinase TRKe	AT1G70250.1	Leucine-rich repeat protein kinase family protein	protein amino acid phosphorylation
Zm00001d042564	-2.6255	0.00405472	Chr3	172146141	172190411	Mitogen-activated protein kinase kinase 9	AT1G18350.1	mitogen-activated protein kinase 7 (ATMKK7, BUD1, MKK7)	protein amino acid phosphorylation
Zm00001d043740	-2.41216	0.000469862	Chr3	208800576	208802444	Mitogen-activated protein kinase kinase kinase YODA	AT4G26890.1	mitogen-activated protein kinase kinase kinase 16 (MAPKKK16)	protein amino acid phosphorylation
Zm00001d032069	-1.28838	0.00331649	Chr1	211229702	211232501	root-specific kinase 1	AT2G05940.1	Protein kinase superfamily protein	protein amino acid phosphorylation
Zm00001d029468	-2.58551	2.04104e-07	Chr1	72028770	72032820	root-specific kinase 1	AT2G05940.1	Protein kinase superfamily protein	protein amino acid phosphorylation
Zm00001d026126	-1.34542	0.00111435	Chr10	139063429	139066496	bnl10.13a;è½: NCBI: serine/threonine-protein kinase PIX13	AT2G17220.1	Protein kinase superfamily protein	protein amino acid phosphorylation
Zm00001d040431	-1.6629	0.017081	Chr3	43187443	43194914	Protein kinase APK1B chloroplastic	AT2G17220.1	Protein kinase superfamily protein	protein amino acid phosphorylation
Zm00001d008485	-1.40156	0.0447952	Chr8	9908038	9910740	Cysteine-rich receptor-like protein kinase 37	AT1G66920.2	Protein kinase superfamily protein	protein amino acid phosphorylation
Zm00001d028447	-1.41194	0.01217	Chr1	35263025	35264614	bnlg1484;è½:	AT3G14370.1	Protein kinase superfamily protein (WAG2)	protein amino acid phosphorylation
Zm00001d028752	-2.11976	6.54517e-09	Chr1	45537841	45540066	Probable protein phosphatase 2C 30	AT2G30020.1	Protein phosphatase 2C family protein	protein amino acid phosphorylation
Zm00001d047732	-1.33918	8.93954e-05	Chr9	140181658	140183828	Probable protein phosphatase 2C 30	AT2G30020.1	Protein phosphatase 2C family protein	protein amino acid phosphorylation
Zm00001d013220	-1.31481	9.65347e-08	Chr5	6710877	6713895	Probable protein phosphatase 2C 48	AT4G33920.1	Protein phosphatase 2C family protein	protein amino acid phosphorylation
Zm00001d017643	-1.22594	0.00497076	Chr5	202957210	202960273	Catalytic/ protein phosphatase type 2C	AT5G06750.1	Protein phosphatase 2C family protein	protein amino acid phosphorylation
Zm00001d040094	-1.55543	2.93997e-05	Chr3	27358224	27364324	G-type lectin S-receptor-like serine/threonine-protein kinase SD2-5	AT1G66930.1	lectin protein kinase family protein (S-locus )	protein amino acid phosphorylation
Zm00001d007789	-1.0083	0.00403796	Chr2	239777180	239780198	receptor-like protein kinase 4	AT2G19130.1	lectin protein kinase family protein (S-locus )	protein amino acid phosphorylation
Zm00001d039789	-1.70326	0.0207181	Chr3	14749718	14752303	receptor-like protein kinase 4	AT2G19130.1	lectin protein kinase family protein (S-locus )	protein amino acid phosphorylation
Zm00001d020703	-1.30377	1.34034e-05	Chr7	129181703	129184420	G-type lectin S-receptor-like serine/threonine-protein kinase	AT5G35370.1	lectin protein kinase family protein (S-locus )	protein amino acid phosphorylation
Zm00001d021727	-1.37073	0.0347954	Chr7	161516085	161521116	G-type lectin S-receptor-like serine/threonine-protein kinase B120	AT4G21390.1	lectin protein kinase family protein (S-locus B120 )	protein amino acid phosphorylation
Zm00001d021726	-1.20853	0.00795577	Chr7	161509684	161514619	G-type lectin S-receptor-like serine/threonine-protein kinase B120	AT4G21380.1	receptor kinase 3 (ARK3, RK3)	protein amino acid phosphorylation
Zm00001d039891	-2.35029	0.0446169	Chr3	18182217	18183569	UDP-glycosyltransferase 84A1	AT4G15480.1	UDP-Glycosyltransferase superfamily protein (UGT84A1)	protein amino acid phosphorylation
Zm00001d018431	-1.36588	0.010347	Chr5	220634043	220637305	Wall-associated receptor kinase-like 8	AT1G21240.1	wall associated kinase 3 (WAK3)	protein amino acid phosphorylation
Zm00001d003019	-1.60335	0.000212852	Chr2	29627526	29710596	Protein kinase superfamily protein	AT1G21230.1	wall associated kinase 5 (WAK5)	protein amino acid phosphorylation
Zm00001d036263	-2.03741	0.0241664	Chr6	80705084	80707795	wall-associated receptor protein kinase family protein	AT1G21230.1	wall associated kinase 5 (WAK5)	protein amino acid phosphorylation
Zm00001d036999	-4.84439	6.22617e-06	Chr6	108654470	108658738	WAK family receptor-like protein kinase	AT1G21230.1	wall associated kinase 5 (WAK5)	protein amino acid phosphorylation
Zm00001d002039	-1.80309	0.00162401	Chr2	4866662	4870005	Wall-associated receptor kinase-like protein 9	LOC_Os04g55760.1	wall associated kinase 55 (OsWAK55)	protein amino acid phosphorylation
