# Supplementary material for: Transcriptome Profiling of Maize (Zea mays L.) Leaves Reveals Key Cold-Responsive Genes, Transcription Factors, and Metabolic Pathways Regulating Cold Stress Tolerance at the Seedling Stage
Source: Genes (Basel). 2021 Oct 18;12(10):1638. doi: 10.3390/genes12101638 (PMC8535276; doi:10.3390/genes12101638)
Supplement: Supplementary file 1 [file genes-12-01638-s001.zip › genes-1360231-supplementary/SupplementaryFiguresTables/Table S5.xlsx]

## Sheet: Sheet1
Table S3: Expression of transcription factors encoding genes. The extent of differential expression is measured in terms of log2 Fold Change. Values in red and blue indicate higher and lower expression levels in tolerant-lines, respectively. T means cold-tolerant lines, while S represents cold-sensitive lines.
Gene	log2FoldChange(T/S)	P-value	Chr	Start	End	TF-Families	Description in maize	Best hit in Arabidopsis/rice	Description in Arabidopsis/rice
Zm00001d027859	1.29197	0.0171398	Chr1	15500220	15501662	bHLH	DNA binding protein	AT3G28857.1	basic helix-loop-helix (bHLH) DNA-binding family protein
Zm00001d027419	2.68215	0.0106684	Chr1	4890936	4895116	bHLH	Transcription factor bHLH57	AT2G46810.1	basic helix-loop-helix (bHLH) DNA-binding superfamily protein
Zm00001d029402	1.74413	0.00200457	Chr1	69015049	69017860	bHLH	conserved peptide upstream open reading frame 37	AT3G21330.1	basic helix-loop-helix (bHLH) DNA-binding superfamily protein
Zm00001d020790	1.46465	0.0188945	Chr7	132794414	132796578	bHLH	DNA binding protein	AT1G72210.1	basic helix-loop-helix (bHLH) DNA-binding superfamily protein
Zm00001d011847	3.70189	0.000417471	Chr8	162651850	162658223	bHLH	HLH DNA-binding domain superfamily protein	AT3G56970.1	basic helix-loop-helix (bHLH) DNA-binding superfamily protein (BHLH038, ORG2)
Zm00001d045046	1.01719	1.65314e-05	Chr9	10972151	10977660	bHLH	ptf1;Pi starvation-induced transcription factor1	AT5G58010.1	LJRHL1-like 3 (LRL3)
Zm00001d013130	1.11941	0.000872398	Chr5	5227469	5231509	bHLH	Transcription factor PIF4	AT2G43010.1	phytochrome interacting factor 4 (PIF4, SRL2)
Zm00001d016154	1.94529	0.0247995	Chr5	147356832	147358697	bZIP	Basic leucine zipper 34	AT3G58120.1	Basic-leucine zipper (bZIP) transcription factor family protein (ATBZIP61, BZIP61)
Zm00001d033325	1.83049	0.00400649	Chr1	259066929	259067873	Dof	Dof zinc finger protein DOF1.6	AT5G39660.1	cycling DOF factor 2 (CDF2)
Zm00001d002748	1.11698	0.00189058	Chr2	21386536	21386988	ERF	Dehydration-responsive element-binding protein 1B (DREB1B)	AT2G35700.1	ERF family protein 38 (ATERF38, ERF38)
Zm00001d048991	1.45574	0.0237891	Chr4	11781620	11782910	ERF	ereb106 - AP2-EREBP-transcription factor 106	AT1G33760	ERF022, ETHYLENE RESPONSE FACTOR022
Zm00001d018191	2.70423	0.00608736	Chr5	216112775	216113527	ERF	ereb136 - AP2-EREBP-transcription factor 136	AT1G21910.1	DEHYDRATION RESPONSE ELEMENT-BINDING PROTEIN 26, DREB26
Zm00001d029669	4.65295	0.00134835	Chr1	82029990	82030379	ERF	uncharacterized LOC100274638	LOC_Os10g37770.1	dehydration response related protein putative expressed
Zm00001d024883	2.01239	0.0236214	Chr10	92160789	92164199	C2H2	C2H2-like zinc finger protein	AT1G75710.1	C2H2-like zinc finger protein
Zm00001d041853	1.03008	0.00127684	Chr3	140875425	140876585	MYB	myb8;myb transcription factor8:	AT4G38620.1	myb domain protein 4 (ATMYB4, MYB4)
Zm00001d026231	8.44669	2.84807e-08	Chr10	141561862	141566336	LFY	Zea floricaula/leafy1	AT5G61850.1	floral meristem identity control protein LEAFY (LFY) (LFY, LFY3)
Zm00001d047081	2.10624	0.00187514	Chr9	117752772	117754586	GATA	GATA transcription factor 2	AT3G60530.1	GATA transcription factor 4 (GATA4)
Zm00001d033834	1.29221	0.0263728	Chr1	275262743	275264398	GRAS	Scarecrow-like protein 7	AT5G66770.1	GRAS family transcription factor
Zm00001d000238	2.17233	0.0189353	B73V4_ctg49	34019	35965	GRF	Growth-regulating factor 6	AT4G37740.1	growth-regulating factor 2 (AtGRF2, GRF2)
Zm00001d045400	2.47865	0.0184137	Chr9	20678179	20679403	HD-ZIP	Homeobox DNA-binding and leucine zipper domain family protein	AT5G06710.1	homeobox from Arabidopsis thaliana (HAT14)
Zm00001d002754	1.75138	0.00274575	Chr2	21689902	21691886	HD-ZIP	Homeobox-leucine zipper protein ATHB-4	AT3G60390.1	homeobox-leucine zipper protein 3 (HAT3)
Zm00001d039434	1.52552	0.002638	Chr3	4140509	4150100	MIKC_MADS	Agamous-like MADS-box protein AGL5	AT4G18960.1	K-box region and MADS-box transcription factor family protein (AG)
Zm00001d018142	1.29725	0.00342652	Chr5	215341014	215349085	MIKC_MADS	MADS-box protein SVP	AT2G22540.1	K-box region and MADS-box transcription factor family protein (AGL22, SVP)
Zm00001d034047	2.40262	0.0382149	Chr1	282303560	282312748	MIKC_MADS	zmm24;Zea mays MADS24:	AT3G02310.1	K-box region and MADS-box transcription factor family protein (AGL4, SEP2)
Zm00001d048082	1.57658	0.0220626	Chr9	149613002	149621302	MIKC_MADS	Zea mays MADS8	AT1G24260.2	K-box region and MADS-box transcription factor family protein (AGL9, SEP3)
Zm00001d027431	1.27422	0.00055004	Chr1	5122712	5127815	TALE	knox1;knotted related homeobox1:	AT1G62990.1	KNOTTED-like homeobox of Arabidopsis thaliana 7 (IXR11, KNAT7)
Zm00001d011597	2.67379	0.00186039	Chr8	155439885	155445416	E2F/DP	Transcription factor-like protein DPA	AT5G03415.1	Transcription factor DP (ATDPB, DPB)
Zm00001d023332	2.43261	0.00510437	Chr10	3599555	3601839	WRKY	WRKY transcription factor 38	AT3G56400.1	WRKY DNA-binding protein 70 (ATWRKY70, WRKY70)
Zm00001d023336	1.24526	0.00660459	Chr10	3630382	3633763	WRKY	WRKY DNA-binding domain superfamily protein	AT4G23810.1	WRKY family transcription factor (ATWRKY53, WRKY53)
Zm00001d010366	3.67148	8.98896e-05	Chr8	111285374	111287271		IQ-domain 25	AT3G16490.1	Member of IQ67 (CaM binding) domain containing family.
Zm00001d008451	3.12496	0.035835	Chr8	8953659	8954493			LOC_Os01g02139.1	expressed protein
Zm00001d052819	2.44357	0.0061303	Chr4	201961773	201962576		Fasciclin-like arabinogalactan protein 10	AT5G55730.1	FASCICLIN-like arabinogalactan 1 (FLA1)
Zm00001d006009	2.35782	0.0332767	Chr2	195217954	195218745		Fasciclin-like arabinogalactan protein 7	AT2G04780.1	FASCICLIN-like arabinoogalactan 7 (FLA7)
Zm00001d020903	1.09057	0.000170957	Chr7	136131595	136134719		Fasciclin-like arabinogalactan protein 7	AT2G04780.1	FASCICLIN-like arabinoogalactan 7 (FLA7)
Zm00001d009326	1.6833	0.0340207	Chr8	56107696	56110752		Protease Do-like 9	AT5G40200.1	DegP protease 9 (DegP9)
Zm00001d047596	1.41161	0.0463795	Chr9	136685710	136687858		Transcription initiation factor TFIID subunit 7	AT1G55300.2	TBP-associated factor 7 (TAF7)
Zm00001d047512	1.32084	0.0465533	Chr9	133117283	133119480		transcription regulators	AT3G56220.1	transcription regulator
Zm00001d051643	1.31473	0.000480314	Chr4	165576195	165578243			AT3G57930.1	rho GTPase-activating gacO-like protein
Zm00001d020317	1.35029	0.0325275	Chr7	105966233	105967331			AT1G23965.1	transcription factor
Zm00001d005945	1.14924	0.00136482	Chr2	193506117	193507314
Zm00001d026448	-1.3876	0.00272096	Chr10	146058798	146062876	AP2	Floral homeotic protein APETALA 2	AT4G36920.1	Integrase-type DNA-binding superfamily protein (AP2, FL1, FLO2)
Zm00001d033314	-1.4121	0.000737728	Chr1	258695799	258706548	B3	B3 domain-containing protein	AT4G33280.1	AP2/B3-like transcriptional factor family protein
Zm00001d033313	-1.12425	0.0496392	Chr1	258663739	258665932	B3	B3 domain-containing protein	AT3G18990.1	AP2/B3-like transcriptional factor family protein (REM39, VRN1)
Zm00001d037749	-1.98578	0.00357752	Chr6	136322271	136325082	bHLH	HLH DNA-binding domain superfamily protein	AT5G56960.1	basic helix-loop-helix (bHLH) DNA-binding family protein
Zm00001d009999	-1.40446	0.00275467	Chr8	93995739	93997523	bHLH	HLH DNA-binding domain superfamily protein	AT5G56960.1	basic helix-loop-helix (bHLH) DNA-binding family protein
Zm00001d049721	-2.40184	0.0159229	Chr4	41503972	41509814	bHLH	Transcription factor IND	AT4G00120.1	basic helix-loop-helix (bHLH) DNA-binding superfamily (EDA33, GT140, IND, IND1)
Zm00001d024522	-1.32343	0.0325946	Chr10	75943680	75946110	bHLH	HLH DNA-binding domain superfamily protein	AT5G57150.1	basic helix-loop-helix (bHLH) DNA-binding superfamily protein
Zm00001d033957	-1.52905	1.7719e-05	Chr1	279602357	279609495	bHLH	Helix-loop-helix DNA-binding domain containing protein	AT5G43650.1	basic helix-loop-helix (bHLH) DNA-binding superfamily protein (BHLH92)
Zm00001d046937	-1.12869	1.65483e-05	Chr9	111794772	111797460	bZIP	Basic leucine zipper 9	AT5G24800.1	basic leucine zipper 9 (ATBZIP9, BZIP9, BZO2H2)
Zm00001d015664	-1.55743	0.0269901	Chr5	104209488	104209994	bZIP	basic leucine-zipper 58	AT1G13600.1	basic leucine-zipper 58 (AtbZIP58, bZIP58)
Zm00001d026563	-1.41046	0.00610907	Chr10	148154690	148155857	ERF	ereb40 (AP2-EREBP-transcription factor 40)		ethylene response factor
Zm00001d035277	-1.58676	0.022201	Chr6	18983813	18992571	ERF	AP2/EREBP transcription factor superfamily protein	LOC_Os01g67410.1	ethylene response factor
Zm00001d002618	-1.78049	0.0068578	Chr2	16959737	16960864	ERF	Dehydration-responsive element-binding protein 1D	AT4G25470.1	C-repeat/DRE binding factor 2 (ATCBF2, CBF2, DREB1C, FTQ4)
Zm00001d021207	-1.67644	0.0143731	Chr7	146034675	146035409	ERF	DRE-binding protein 3	AT4G25470.1	C-repeat/DRE binding factor 2 (ATCBF2, CBF2, DREB1C, FTQ4)
Zm00001d021208	-2.18258	0.000324779	Chr7	146038523	146039401	ERF	Dehydration-responsive element-binding protein 1B	AT4G25470.1	C-repeat/DRE binding factor 2 (ATCBF2, CBF2, DREB1C, FTQ4)
Zm00001d006169	-2.87051	0.0232143	Chr2	200397718	200398512	ERF	CBF3-like protein%3B CRT/DRE binding factor%3B DREB-like protein	AT5G51990.1	C-repeat-binding factor 4 (CBF4, DREB1D)
Zm00001d006170	-2.40849	6.92872e-05	Chr2	200403153	200403895	ERF	SbCBF6	AT4G25480.1	dehydration response element B1A (ATCBF3, CBF3, DREB1A)
Zm00001d036003	-1.24468	0.013745	Chr6	65322391	65323407	ERF	dbp4;DRE-binding protein4: AP2/ERF transcription factor;	AT4G25480.1	dehydration response element B1A (ATCBF3, CBF3, DREB1A)
Zm00001d024324	-2.65066	0.00010568	Chr10	64620559	64621531	ERF	AP2/EREBP transcription factor superfamily protein	AT3G20310.1	ethylene response factor 7 (ATERF-7, ATERF7, ERF7)
Zm00001d002364	-1.38349	0.000270544	Chr2	10905410	10907506	ERF	Ethylene-responsive transcription factor 4	AT3G20310.1	ethylene response factor 7 (ATERF-7, ATERF7, ERF7)
Zm00001d049364	-1.0162	0.00847316	Chr4	27938618	27942572	ERF	AP2/EREBP transcription factor superfamily protein	AT3G20310.1	ethylene response factor 7 (ATERF-7, ATERF7, ERF7)
Zm00001d026271	-1.06655	0.00976538	Chr10	142611320	142612331	ERF	AP2/EREBP transcription factor superfamily protein	AT3G15210.1	ethylene responsive element binding factor 4 (ATERF-4, ATERF4, ERF4, RAP2.5)
Zm00001d049058	-1.94836	0.0232587	Chr4	14139093	14139833	ERF	Ethylene-responsive transcription factor 1B	AT2G31230.1	ethylene-responsive element binding factor 15 (ATERF15, ERF15)
Zm00001d031796	-2.67368	0.000648635	Chr1	202103501	202104391	ERF	AP2 domain containing protein	AT3G16770.1	ethylene-responsive element binding protein (ATEBP, EBP, ERF72, RAP2.3)
Zm00001d028017	-1.6389	0.00132009	Chr1	20410911	20411813	ERF	Ethylene-responsive transcription factor ERF055	AT4G39780.1	Integrase-type DNA-binding superfamily protein
Zm00001d052102	-5.31191	2.10415e-09	Chr4	179564558	179565899	ERF	AP2/EREBP transcription factor superfamily protein	AT1G19210.1	Integrase-type DNA-binding superfamily protein
Zm00001d017591	-2.22923	0.000273991	Chr5	200872241	200873792	ERF	Ethylene-responsive transcription factor ERF025	AT5G52020.1	Integrase-type DNA-binding superfamily protein
Zm00001d018158	-2.10703	0.0250702	Chr5	215716411	215717121	ERF	Ethylene-responsive element binding protein 2	AT2G33710.2	Integrase-type DNA-binding superfamily protein
Zm00001d038320	-3.25772	5.10119e-05	Chr6	154382199	154383188	ERF	AP2/EREBP transcription factor superfamily protein	AT5G61890.1	Integrase-type DNA-binding superfamily protein
Zm00001d010175	-1.5731	0.00716592	Chr8	103046436	103049001	ERF	Ethylene-responsive transcription factor ABR1	AT5G61890.1	Integrase-type DNA-binding superfamily protein
Zm00001d047860	-2.33616	1.30799e-05	Chr9	143638759	143639535	ERF	AP2/EREBP transcription factor superfamily protein	AT1G21910.1	Integrase-type DNA-binding superfamily protein
Zm00001d027929	-1.02319	0.000410971	Chr1	17839597	17841301	ERF	Ethylene-responsive transcription	AT1G72360.2	Integrase-type DNA-binding superfamily protein (HRE1)
Zm00001d005892	-4.18976	1.06128e-07	Chr2	191897777	191898820	ERF	Ethylene-responsive transcription factor ERF109	AT4G34410.1	redox responsive transcription factor 1 (RRTF1)
Zm00001d027925	-1.3296	0.014006	Chr1	17806726	17808748	ERF	Ethylene-responsive transcription factor RAP2-3	AT1G53910.1	related to AP2 12 (RAP2.12)
Zm00001d032295	-1.15545	0.000906204	Chr1	220776403	220778070	ERF	dbf1;DRE-binding protein 1:	AT1G78080.1	related to AP2 4 (RAP2.4)
Zm00001d051239	-1.22677	0.00717635	Chr4	149655139	149656476	ERF	AP2/EREBP transcription factor superfamily protein	AT1G78080.1	related to AP2 4 (RAP2.4)
Zm00001d006195	-1.02319	0.0128743	Chr2	201274832	201277098	HD-ZIP	Homeobox-leucine zipper protein ATHB-12	AT2G46680.1	homeobox 7 (ATHB-7, ATHB7, HB-7)
Zm00001d020714	-1.10573	0.000171019	Chr7	129797668	129801661	HSF	Heat shock factor protein 4	AT4G36990.1	heat shock factor 4 (AT-HSFB1, ATHSF4, HSF4, HSFB1)
Zm00001d010812	-2.2166	2.51133e-07	Chr8	128602708	128605127	HSF	Heat stress transcription factor A-4a	AT4G18880.1	heat shock transcription factor A4A (AT-HSFA4A, HSF A4A)
Zm00001d052738	-1.50536	0.0147298	Chr4	199404178	199405434	HSF	Heat stress transcription factor B-2b	AT5G62020.1	heat shock transcription factor B2A (AT-HSFB2A, HSFB2A)
Zm00001d028930	-1.69719	1.89141e-05	Chr1	51839409	51841805	MYB	myb domain protein 112	AT1G48000.1	myb domain protein 112 (AtMYB112, MYB112)
Zm00001d048647	-1.0667	0.017565	Chr4	2600276	2602986	MYB	MYB DNA-binding domain superfamily protein	AT1G48000.1	myb domain protein 112 (AtMYB112, MYB112)
Zm00001d053220	-1.75917	1.08521e-06	Chr4	220717419	220718817	MYB	myb42;myb transcription factor 42:	AT2G16720.1	myb domain protein 7(ATMYB7, ATY49, MYB7)
Zm00001d013003	-1.04946	0.0124461	Chr5	2977575	2979107	NAC	NAC domain-containing protein 2	AT5G08790.1	NAC (No Apical Meristem) domain transcriptional regulator (anac081, ATAF2)
Zm00001d043877	-1.72367	0.00236839	Chr3	212680911	212681900	NAC	NAC domain-containing protein 72	AT1G12260.1	NAC 007 (ANAC007, EMB2749, NAC007, VND4)
Zm00001d027530	-1.72573	3.36925e-06	Chr1	7490299	7492305	NAC	nactf53;NAC-transcription factor 53	AT2G17040.1	NAC domain containing protein 36 (anac036, NAC036)
Zm00001d006053	-1.54577	0.00749579	Chr2	196582206	196584325	NAC	NAC domain containing protein 38	AT2G24430.1	NAC domain containing protein 38 (ANAC038, ANAC039, NAC038)
Zm00001d016950	-1.28601	0.00145436	Chr5	180966930	180969090	NAC	NAC30 NAC type transcription factor	AT3G04060.1	NAC domain containing protein 4 (anac046, NAC046)
Zm00001d034277	-2.85347	0.000695033	Chr1	288351666	288353564	NAC	Transcription factor JUNGBRUNNEN 1	AT2G43000.1	NAC domain containing protein 42 (anac042, NAC042)
Zm00001d022424	-1.1898	0.0136827	Chr7	177373379	177379049	NAC	NAC domain transcription factor	AT3G04070.1	NAC domain containing protein 47 (anac047, NAC047)
Zm00001d008399	-1.50361	0.0194649	Chr8	7349376	7352008	NAC	NAC domain transcription factor superfamily protein	AT3G04070.1	NAC domain containing protein 47 (anac047, NAC047)
Zm00001d005028	-1.29869	0.000106894	Chr2	154629484	154631162	NAC	NAC domain-containing protein 77	AT5G18270.2	NAC domain containing protein 87 (ANAC087)
Zm00001d022517	-1.17139	0.00142477	Chr7	179273689	179275749	NAC	NAC transcription factor	AT5G18270.2	NAC domain containing protein 87 (ANAC087)
Zm00001d009468	-1.39157	0.0376133	Chr8	65782410	65783537	RAV	AP2/EREBP transcription factor superfamily protein	AT1G13260.1	related to ABI3/VP1 1 (EDF4, RAV1)
Zm00001d020495	-1.9355	0.00233217	Chr7	118963352	118964584	WRKY	WRKY62-superfamily of TFs having WRKY and zinc finger domains	AT4G31800.1	WRKY DNA-binding protein 18 (ATWRKY18, WRKY18)
Zm00001d044162	-1.61979	0.000911479	Chr3	220824144	220827409	WRKY	WRKY transcription factor 71	AT4G18170.1	WRKY DNA-binding protein 28 (ATWRKY28, WRKY28)
Zm00001d010399	-1.2583	0.00820108	Chr8	112882074	112884372	WRKY	WRKY DNA-binding domain superfamily protein isoform 2	AT2G38470.1	WRKY DNA-binding protein 33 (ATWRKY33, WRKY33)
Zm00001d026218	-3.40269	0.00127039	Chr10	141366297	141370118	WRKY	WRKY DNA-binding domain superfamily protein	AT2G34830.1	WRKY DNA-binding protein 35 (AtWRKY35, MEE24, WRKY35)
Zm00001d036726	-1.12407	0.026569	Chr6	99175451	99177473	WRKY	WRKY DNA-binding domain superfamily protein	AT1G80840.1	WRKY DNA-binding protein 40 (ATWRKY40, WRKY40)
Zm00001d020492	-2.13474	1.42682e-08	Chr7	118720426	118722256	WRKY	WRKY transcription factor 40	AT1G80840.1	WRKY DNA-binding protein 40 (ATWRKY40, WRKY40)
Zm00001d046805	-3.48934	7.94964e-05	Chr9	106603066	106604806	WRKY	WRKY DNA-binding domain superfamily protein	AT1G80840.1	WRKY DNA-binding protein 40 (ATWRKY40, WRKY40)
Zm00001d005622	-1.15001	0.00447795	Chr2	180965277	180967810	WRKY	WRKY74-superfamily of TFs having WRKY and zinc finger domains	AT2G46400.1	WRKY DNA-binding protein 46 (ATWRKY46, WRKY46)
Zm00001d037607	-1.40241	0.00131247	Chr6	131561246	131562938	WRKY	WRKY transcription factor 50	AT5G26170.1	WRKY DNA-binding protein 50 (ATWRKY50, WRKY50)
Zm00001d023615	-1.39321	0.0164887	Chr10	12201891	12203553	WRKY	WRKY transcription factor 30	AT3G56400.1	WRKY DNA-binding protein 70 (ATWRKY70, WRKY70)
Zm00001d008794	-1.344	0.0289904	Chr8	20545295	20547577	WRKY	WRKY DNA-binding domain superfamily protein	AT5G15130.1	WRKY DNA-binding protein 72 (ATWRKY72, WRKY72)
Zm00001d007329	-2.01936	0.00378826	Chr2	228732402	228737268	WRKY	WRKY transcription factor 75	AT5G13080.1	WRKY DNA-binding protein 75 (ATWRKY75, WRKY75)
Zm00001d049173	-1.04701	0.005016	Chr4	19025176	19028095	WRKY	WRKY DNA-binding domain superfamily protein	AT5G13080.1	WRKY DNA-binding protein 75 (ATWRKY75, WRKY75)
Zm00001d032265	-1.6162	2.7684e-06	Chr1	219763276	219764951	WRKY	WRKY69-superfamily of TFs having WRKY and zinc finger domains	AT4G11070.1	WRKY family transcription factor (AtWRKY41, WRKY41)
Zm00001d050247	-1.13921	0.00239481	Chr4	76138272	76140531	WRKY	WRKY WRKY69-superfamily of TFs having WRKY and zinc finger domains	AT4G11070.1	WRKY family transcription factor (AtWRKY41, WRKY41)
Zm00001d020137	-1.21122	0.005155	Chr7	95348911	95350784	WRKY	WRKY transcription factor 30	AT4G23810.1	WRKY family transcription factor (ATWRKY53, WRKY53)
Zm00001d051461	-1.01722	0.00356355	Chr4	159541798	159543833		Chitin-inducible gibberellin-responsive protein 2	AT5G52510.1	SCARECROW-like 8 (SCL8)
Zm00001d013707	-2.22455	0.0026201	Chr5	18196300	18197763		Auxin-responsive protein IAA4	AT1G04240.1	AUX/IAA transcriptional regulator family protein (IAA3, SHY2)
Zm00001d014842	-1.79168	0.0426301	Chr5	65145113	65146204		basic endochitinase B [EC:3.2.1.14]	AT3G12500.1	basic chitinase (ATHCHIB, B-CHI, CHI-B, HCHIB, PR-3, PR3)
Zm00001d036892	-1.00469	0.0213944	Chr6	105706275	105707048		RNA polymerase Rpc34 subunit family protein	AT5G23710.1	DNA binding;DNA-directed RNA polymerases
Zm00001d053431	-2.68095	0.000191757	Chr4	231124120	231132890		Probable inactive dual specificity protein phosphatase-like	AT4G18593.1	dual specificity protein phosphatase-related
Zm00001d037542	-1.44274	0.0233801	Chr6	128780907	128782018		NAD(P)H dehydrogenase (quinone) [EC:1.6.5.2]	AT5G54500.1	flavodoxin-like quinone reductase 1 (FQR1)
Zm00001d028752	-2.11976	6.54517e-09	Chr1	45537841	45540066		Probable protein phosphatase 2C 30	AT2G30020.1	Protein phosphatase 2C family protein
Zm00001d003499	-1.00747	0.0110811	Chr2	46118147	46119691		E3 ubiquitin-protein ligase ATL6	AT3G05200.1	RING/U-box superfamily protein (ATL6)
Zm00001d052189	-1.54712	0.0105245	Chr4	182663650	182664897		Putative RING zinc finger domain superfamily protein	AT3G05200.1	RING/U-box superfamily protein (ATL6)
Zm00001d012994	-2.61574	0.00564916	Chr5	2879546	2882574		Histidine kinase CKI1	AT2G47430.1	Signal transduction histidine kinase (CKI1)
