# Supplementary material for: Transcriptome Profiling of Maize (Zea mays L.) Leaves Reveals Key Cold-Responsive Genes, Transcription Factors, and Metabolic Pathways Regulating Cold Stress Tolerance at the Seedling Stage
Source: Genes (Basel). 2021 Oct 18;12(10):1638. doi: 10.3390/genes12101638 (PMC8535276; doi:10.3390/genes12101638)
Supplement: Supplementary file 1 [file genes-12-01638-s001.zip › genes-1360231-supplementary/SupplementaryFiguresTables/Table S6.xlsx]

## Sheet: Sheet1
Table S4: Expression of "response to cold" encoding genes. The extent of differential expression is measured in terms of log2 Fold Change. Values in red and blue indicate higher and lower expression levels in tolerant-lines, respectively. T means cold-tolerant lines, while S represents cold-sensitive lines.
Gene	log2FoldChange(T/S)	P-value	Chr	Start	End	Description in maize	Best hit in Arabidopsis/rice	Description in Arabidopsis/rice	Category
Zm00001d016059	1.70338	0.00420425	Chr5	141987593	141990287	arabinogalactan protein 16	AT2G46330.1	arabinogalactan protein 16 (AGP16, ATAGP16)	cell surface proteoglycans
Zm00001d052819	2.44357	0.0061303	Chr4	201961773	201962576	Fasciclin-like arabinogalactan protein 10	AT5G55730.1	FASCICLIN-like arabinogalactan 1 (FLA1)	cell surface proteoglycans
Zm00001d006009	2.35782	0.0332767	Chr2	195217954	195218745	Fasciclin-like arabinogalactan protein 7	AT2G04780.1	FASCICLIN-like arabinoogalactan 7 (FLA7)	cell surface proteoglycans
Zm00001d007560	1.50103	0.0192145	Chr2	234891273	234895698	Beta-carotene isomerase	AT1G03055.1	beta-carotene isomerase D27-like protein	carotenoid
Zm00001d048469	1.15244	0.0359746	Chr9	156850438	156852953	beta-carotene 3 hydroxylase	AT4G25700.1	beta-hydroxylase 1 (B1, BCH1, BETA-OHASE 1, chy1)	carotenoid
Zm00001d031732	1.38486	2.18136e-07	Chr1	200051943	200055552	BAG family molecular chaperone regulator 1	AT5G07220.1	BCL-2-associated athanogene 3 (ATBAG3, BAG3)	cochaperones
Zm00001d027332	1.29407	0.00733057	Chr1	3094594	3095825	Nonspecific lipid-transfer protein	AT3G18280.1	Bifunctional inhibitor/lipid-transfer protein/seed storage 2S albumin superfamily	lipid transfer protein (LTP)
Zm00001d024883	2.01239	0.0236214	Chr10	92160789	92164199	C2H2-like zinc finger protein	AT1G75710.1	C2H2-like zinc finger protein	TF
Zm00001d029669	4.65295	0.00134835	Chr1	82029990	82030379	uncharacterized LOC100274638	LOC_Os10g37770.1	dehydration response related protein putative expressed	TF
Zm00001d002748	1.11698	0.00189058	Chr2	21386536	21386988	Dehydration-responsive element-binding protein 1B	AT2G35700.1	ERF family protein 38 (ATERF38, ERF38)	TF
Zm00001d045400	2.47865	0.0184137	Chr9	20678179	20679403	hb4 - Homeobox-transcription factor 4	AT5G06710.1	homeobox from Arabidopsis thaliana (HAT14)	TF
Zm00001d018191	2.70423	0.00608736	Chr5	216112775	216113527	Ethylene-responsive transcription factor ERF014	AT1G21910.1	Integrase-type DNA-binding superfamily protein	TF
Zm00001d010366	3.67148	8.98896e-05	Chr8	111285374	111287271	IQ-domain 25	AT3G16490.1	Member of IQ67 (CaM binding) domain containing family.	TF
Zm00001d041853	1.03008	0.00127684	Chr3	140875425	140876585	myb8;myb transcription factor8:	AT4G38620.1	myb domain protein 4 (ATMYB4, MYB4)	TF
Zm00001d040228	3.29714	0.0144022	Chr3	32974823	32976064	Sarcosine oxidase	AT2G24580.1	FAD-dependent oxidoreductase family protein	energy
Zm00001d029089	1.5156	0.00249749	Chr1	57453167	57483931	glutathione peroxidase [EC:1.11.1.9]	AT4G11600.1	glutathione peroxidase 6 (ATGPX6, GPX6, LSC803, PHGPX)	Antioxidant
Zm00001d008266	1.84801	0.00178585	Chr8	3527558	3530056	peroxiredoxin 6 [EC:1.11.1.7 1.11.1.27 3.1.1.-]	AT5G15180.1	Peroxidase superfamily protein	Antioxidant
Zm00001d028348	2.20157	0.0262761	Chr1	31548895	31551114	peroxiredoxin 6 [EC:1.11.1.7 1.11.1.27 3.1.1.-]	AT5G06730.1	Peroxidase superfamily protein	Antioxidant
Zm00001d031635	1.0496	4.73881e-07	Chr1	196944233	196947186	peroxiredoxin 6 [EC:1.11.1.7 1.11.1.27 3.1.1.-]	AT5G06730.1	Peroxidase superfamily protein	Antioxidant
Zm00001d032406	3.21717	0.0419799	Chr1	225680256	225681338	peroxiredoxin 6 [EC:1.11.1.7 1.11.1.27 3.1.1.-]	AT5G17820.1	Peroxidase superfamily protein	Antioxidant
Zm00001d041827	2.1394	0.0114093	Chr3	139485794	139487585	peroxiredoxin 6 [EC:1.11.1.7 1.11.1.27 3.1.1.-]	AT1G77100.1	Peroxidase superfamily protein	Antioxidant
Zm00001d011352	2.07947	0.000261847	Chr8	147819852	147824512	Electron transporter	AT1G53300.1	tetratricopetide-repeat thioredoxin-like 1 (TTL1)	Antioxidant
Zm00001d007800	1.10272	0.0032106	Chr2	239872411	239873981	Thioredoxin	AT3G51030.1	thioredoxin H-type 1 (ATTRX H1, ATTRX1, TRX1)	Antioxidant
Zm00001d048774	1.20037	0.035949	Chr4	5284037	5286152	polyol transporter 1	AT3G18830.1	polyol/monosaccharide transporter 5 (ATPLT5, ATPMT5, PMT5)	energy
Zm00001d029645	1.2421	0.00102116	Chr1	80944873	80947181	Putative polyol transporter 1	AT3G18830.1	polyol/monosaccharide transporter 5 (ATPLT5, ATPMT5, PMT5)	energy
Zm00001d028725	1.18557	0.00191394	Chr1	44361567	44365673	Beta3-glucuronyltransferase	AT2G37090.1	Nucleotide-diphospho-sugar transferases superfamily protein (IRX9)	cell surface proteoglycans
Zm00001d013532	1.24227	0.003348	Chr5	13749820	13753413	Defense-related protein	AT2G23970.1	Class I glutamine amidotransferase-like superfamily protein	defense
Zm00001d024302	1.12721	0.0311131	Chr10	62901663	62903162	Defensin-like protein 2	AT5G63660.1	Scorpion toxin-like knottin superfamily protein (LCR74, PDF2.5)	defense
Zm00001d042499	1.54456	0.00042696	Chr3	169644785	169648747	methyltransferase PMT19	AT2G43200.1	S-adenosyl-L-methionine-dependent methyltransferases superfamily protein	protein modification
Zm00001d046852	1.1502	0.0301187	Chr9	108405253	108408793	Heptahelical transmembrane protein 2	AT4G30850.1	heptahelical transmembrane protein2 (HHP2)	SIGNAL
Zm00001d044176	2.07171	0.0465652	Chr3	221180362	221181917	LOC100275253 – uncharacterized LOC100275253	AT1G64080.1	membrane-associated kinase regulator	SIGNAL
Zm00001d023313	1.3944	0.00478023	Chr10	2769149	2772992	BTB/POZ domain-containing protein	AT3G08570.1	Phototropic-responsive NPH3 family protein	SIGNAL
Zm00001d030864	1.35266	0.00422848	Chr1	164072998	164077720	BTB/POZ domain-containing protein NPY2	AT2G14820.1	Phototropic-responsive NPH3 family protein (NPY2)	SIGNAL
Zm00001d000147	1.4198	0.0280137	B73V4_ctg193	374808	378665	Protein kinase superfamily protein	AT1G18670.1	Protein kinase superfamily protein (IBS1)	SIGNAL
Zm00001d048054	1.15736	0.00332852	Chr9	148989716	148994381	leucine-rich repeat receptor-like protein kinase family protein	AT1G48480.1	receptor-like kinase 1 (RKL1)	SIGNAL
Zm00001d018182	1.69501	0.0437495	Chr5	215957334	215960009	G-type lectin S-receptor-like serine/threonine-protein kinase	AT5G35370.1	S-locus lectin protein kinase family protein	SIGNAL
Zm00001d029803	1.02427	0.0105641	Chr1	87586799	87592068	Major facilitator superfamily protein	AT2G16990.1	Major facilitator superfamily protein	TRANSPORT
Zm00001d031730	2.39667	0.0251311	Chr1	199913788	199915380	Protein DETOXIFICATION 50	AT1G73700.1	MATE efflux family protein	TRANSPORT
Zm00001d032971	2.03842	0.00825703	Chr1	245052030	245054453	Protein DETOXIFICATION 16	AT1G73700.1	MATE efflux family protein	TRANSPORT
Zm00001d008435	2.12804	6.01365e-06	Chr8	8638910	8642787	beta-glucosidase [EC:3.2.1.21]	AT3G18080.1	B-S glucosidase 44 (BGLU44)
Zm00001d012578	1.08094	0.0220862	Chr8	176852132	176855159	DNA glycosylase superfamily protein	AT5G44680.1	DNA glycosylase superfamily protein
Zm00001d043196	2.9	8.36383e-05	Chr3	191229836	191232462	DNA glycosylase superfamily protein	AT5G44680.1	DNA glycosylase superfamily protein
Zm00001d039993	1.89166	2.27119e-06	Chr3	22153817	22155193	LOC100275522 – uncharacterized LOC100275522	LOC_Os01g03980.1	expressed protein
Zm00001d045030	1.38985	0.0069434	Chr9	10639897	10647081	LOC103637946 – uncharacterized LOC103637946	LOC_Os06g09600.1	expressed protein
Zm00001d013554	1.34523	0.015879	Chr5	14164536	14166825		LOC_Os03g47190.1	expressed protein
Zm00001d013468	1.30094	6.44663e-05	Chr5	12327595	12329678	Protein FAF-like chloroplastic	AT5G22090.1	FAF-like protein (DUF3049)
Zm00001d009082	1.19976	0.0312113	Chr8	35426955	35430683	Binding protein	AT3G62650.1	hypothetical protein
Zm00001d012245	2.34286	0.0420407	Chr8	170916913	170920000	Adenine nucleotide alpha hydrolases-like superfamily protein	AT1G44760.1	Adenine nucleotide alpha hydrolases-like superfamily protein
Zm00001d039826	3.43738	0.014746	Chr3	15959937	15961252		AT2G47710.1	Adenine nucleotide alpha hydrolases-like superfamily protein
Zm00001d004973	1.44806	0.0185498	Chr2	151358659	151363700	nucleolar protein gar2-related (TAIR:AT2G42320.2)	AT2G42320.1	nucleolar protein gar2-related
Zm00001d041830	1.71341	0.013032	Chr3	139602989	139603219	Subtilisin inhibitor 1	AT2G38870.1	Serine protease inhibitor potato inhibitor I-type family protein
Zm00001d030530	1.75679	0.00471072	Chr1	142031879	142032262	uncharacterized LOC100274631
Zm00001d034355	9.06912	3.26759e-06	Chr1	290469067	290469536	hypothetical protein ZEAMMB73_Zm00001d034355 [Zea mays]
Zm00001d005945	1.14924	0.00136482	Chr2	193506117	193507314	uncharacterized LOC100275651
Zm00001d053346	2.00156	0.00592182	Chr4	227036350	227036721	LOC103654710 – uncharacterized LOC103654710
Zm00001d028752	-2.11976	6.54517e-09	Chr1	45537841	45540066	protein phosphatase 2C 30	AT2G30020.1	Protein phosphatase 2C family protein	ABA
Zm00001d047732	-1.33918	8.93954e-05	Chr9	140181658	140183828	protein phosphatase 2C 30	AT2G30020.1	Protein phosphatase 2C family protein	ABA
Zm00001d030002	-2.44784	0.0336316	Chr1	98510056	98512418	Peroxidase 44	AT5G17820.1	Peroxidase superfamily protein	Antioxidant
Zm00001d048413	-2.38266	0.0142615	Chr9	155825046	155826964	Peroxidase 60	AT4G26010.1	Peroxidase superfamily protein	Antioxidant
Zm00001d037407	-2.24223	0.00851644	Chr6	124687494	124698986		LOC_Os08g06620.1	DNA polymerase delta subunit 4 family putative expressed	Base excision repair
Zm00001d006608	-2.04994	0.00015712	Chr2	212460501	212464470	Whole genome shotgun sequence of line PN40024	AT1G11120.1	CTTNBP 2 amino-terminal-like protein	cell wall
Zm00001d018622	-1.7424	9.09911e-05	Chr7	1245404	1253741	Extensin-like protein; protein	AT3G22070.1	proline-rich family protein	cell wall
Zm00001d014842	-1.79168	0.0426301	Chr5	65145113	65146204	chitinase	AT3G12500.1	basic chitinase (ATHCHIB, B-CHI, CHI-B, HCHIB, PR-3, PR3)	defense
Zm00001d023811	-1.90367	0.00410016	Chr10	22869495	22870559	Pathogenesis-related protein STH-21	LOC_Os12g36830.1	pathogenesis-related Bet v I family protein putative expressed	defense
Zm00001d028941	-1.46742	0.0011046	Chr1	52310307	52310813	VQ motif family protein expressed	LOC_Os03g20330.1	VQ domain containing protein putative expressed	growth
Zm00001d033389	-1.42321	0.00497327	Chr1	261380055	261380599	VQ motif family protein	AT4G37710.1	VQ motif-containing protein	growth
Zm00001d013907	-1.16921	0.00855999	Chr5	24372705	24373357	Nonspecific lipid-transfer protein	AT5G38170.1	Bifunctional inhibitor/lipid-transfer protein/seed storage 2S albumin superfamily	lipid transfer protein (LTP)
Zm00001d007915	-1.14986	6.19304e-05	Chr2	242378679	242381541	E3 ubiquitin-protein ligase RHF2A	AT5G22000.2	RING-H2 group F2A (RHF2A)	protein ubiquitination
Zm00001d049722	-2.18661	0.00786008	Chr4	41533512	41534180	Cell wall / vacuolar inhibitor of fructosidase 2	AT5G64620.1	cell wall / vacuolar inhibitor of fructosidase 2 (ATC/VIF2, C/VIF2)	SIGNAL
Zm00001d021006	-1.55498	3.703e-22	Chr7	140181294	140183018	MTD1	AT5G21940.1	hybrid signal transduction histidine kinase M-like protein	SIGNAL
Zm00001d043271	-1.79275	0.0367336	Chr3	193958587	193961660	BTB/POZ domain-containing protein	AT5G03250.1	Phototropic-responsive NPH3 family protein	SIGNAL
Zm00001d021949	-1.28025	0.0078691	Chr7	166838479	166841455	BTB/POZ domain-containing protein	AT5G48130.1	Phototropic-responsive NPH3 family protein	SIGNAL
Zm00001d007789	-1.0083	0.00403796	Chr2	239777180	239780198	receptor-like protein kinase 4	AT2G19130.1	S-locus lectin protein kinase family protein	SIGNAL
Zm00001d011503	-1.28569	0.0126646	Chr8	152691781	152694167	Sphinganine C4-monooxygenase 1	AT1G14290.1	sphingoid base hydroxylase 2 (SBH2)	sphingolipid
Zm00001d036003	-1.24468	0.013745	Chr6	65322391	65323407	dbp4;DRE-binding protein4: AP2/ERF transcription factor;	AT4G25480.1	dehydration response element B1A (ATCBF3, CBF3, DREB1A)	TF
Zm00001d017591	-2.22923	0.000273991	Chr5	200872241	200873792	Ethylene-responsive transcription factor ERF025	AT5G52020.1	Integrase-type DNA-binding superfamily protein	TF
Zm00001d018158	-2.10703	0.0250702	Chr5	215716411	215717121	Ethylene-responsive element binding protein 2	AT2G33710.2	Integrase-type DNA-binding superfamily protein	TF
Zm00001d038320	-3.25772	5.10119e-05	Chr6	154382199	154383188	AP2/EREBP transcription factor superfamily protein	AT5G61890.1	Integrase-type DNA-binding superfamily protein	TF
Zm00001d010175	-1.5731	0.00716592	Chr8	103046436	103049001	Ethylene-responsive transcription factor ABR1	AT5G61890.1	Integrase-type DNA-binding superfamily protein	TF
Zm00001d048647	-1.0667	0.017565	Chr4	2600276	2602986	MYB DNA-binding domain superfamily protein	AT1G48000.1	myb domain protein 112 (AtMYB112, MYB112)	TF
Zm00001d053220	-1.75917	1.08521e-06	Chr4	220717419	220718817	myb42;myb transcription factor 42:	AT2G16720.1	myb domain protein 7(ATMYB7, ATY49, MYB7)	TF
Zm00001d016950	-1.28601	0.00145436	Chr5	180966930	180969090	NAC30 NAC type transcription factor	AT3G04060.1	NAC domain containing protein 46 (anac046, NAC046)	TF
Zm00001d051461	-1.01722	0.00356355	Chr4	159541798	159543833	Chitin-inducible gibberellin-responsive protein 2	AT5G52510.1	SCARECROW-like 8 (SCL8)	TF
Zm00001d044300	-1.77992	1.83053e-07	Chr3	224506455	224509098	PIF / Ping-Pong family of plant transposases	AT5G12010.1	nuclease	transposable element
Zm00001d009118	-1.19077	0.00601455	Chr8	37520293	37521579	Adenine nucleotide alpha hydrolases-like superfamily protein	AT3G62550.1	Adenine nucleotide alpha hydrolases-like superfamily protein
Zm00001d032005	-2.259	0.0210545	Chr1	209258353	209259123	hypothetical protein ZEAMMB73_Zm00001d032005 [Zea mays]	AT2G17070.1	Arabidopsis protein of unknown function (DUF241)
Zm00001d042063	-1.38646	0.0442319	Chr3	149372614	149373300	LOC103650721 – uncharacterized LOC103650721	AT5G12340.1	DUF4228 domain protein
Zm00001d048226	-1.52378	0.000249518	Chr9	152786875	152787904	LOC100382983 – uncharacterized LOC100382983	AT1G22470.1	Hypothetical protein
Zm00001d012473	-2.08832	0.00372066	Chr8	175094482	175095108	Protein LIGHT-DEPENDENT SHORT HYPOCOTYLS 5	AT1G07090.1	Protein of unknown function (DUF640) (LSH6)
Zm00001d018227	-1.38155	0.0123841	Chr5	217018939	217022431	hypothetical protein ZEAMMB73_Zm00001d018227	AT1G14630.1	XRI1-like protein
Zm00001d044254	-1.17303	9.13173e-05	Chr3	223085735	223089654	ZmGR2c protein	LOC_Os01g39000.1	ZmGR2c putative expressed
Zm00001d049061	-1.18177	0.00504431	Chr4	14493118	14493396	umc1217
Zm00001d016522	-2.03253	0.0499731	Chr5	166131019	166131474	hypothetical protein ZEAMMB73_Zm00001d016522 [Zea mays]	LOC_Os02g29450
Zm00001d041645	-2.41217	0.00878185	Chr3	131385139	131385393
