# Supplementary material for: Transcriptome Profiling of Maize (Zea mays L.) Leaves Reveals Key Cold-Responsive Genes, Transcription Factors, and Metabolic Pathways Regulating Cold Stress Tolerance at the Seedling Stage
Source: Genes (Basel). 2021 Oct 18;12(10):1638. doi: 10.3390/genes12101638 (PMC8535276; doi:10.3390/genes12101638)
Supplement: Supplementary file 1 [file genes-12-01638-s001.zip › genes-1360231-supplementary/SupplementaryFiguresTables/Table S7.xlsx]

## Sheet: Sheet1
Table S5: Expression of "metabolism/biosynthesis pathways" related genes. The extent of differential expression is measured in terms of log2 Fold Change. Values in red and blue indicate higher and lower expression levels in tolerant-lines, respectively. T means cold tolerant-lines, while S represents cold-sensitive lines.
Gene	log2FoldChange(T/S)	P-value	Chr	Start	End	Description in maize	Best hit in Arabidopsis/rice	Description in Arabidopsis/rice	Category
Zm00001d003312	1.75086	0.00294414	Chr2	39759791	39762626	acyl-CoA oxidase [EC:1.3.3.6]	AT2G33150	3-KETOACYL-COA THIOLASE 2 (KAT2, PED1,PKT3)	alpha-Linolenic acid metabolism
Zm00001d028282	1.18097	0.0192251	Chr1	29125756	29127204	hydroperoxide dehydratase [EC:4.2.1.92]	AT5G42650.1	allene oxide synthase (AOS, CYP74A, DDE2)	alpha-Linolenic acid metabolism
Zm00001d044136	1.22099	0.0221437	Chr3	220098352	220104568	glycerol-3-phosphate acyltransferase [EC:2.3.1.15 2.3.1.198]	AT1G06520.1	glycerol-3-phosphate acyltransferase 1 (ATGPAT1, GPAT1)	Glycerophospholipid metabolism
Zm00001d040205	1.77568	2.05401e-05	Chr3	32011435	32013797	phospholipase C [EC:3.1.4.3]	AT3G48610.1	non-specific phospholipase C6 (NPC6)	Glycerophospholipid metabolism
Zm00001d013461	1.26409	0.0444781	Chr5	12111433	12113089	secretory phospholipase A2 [EC:3.1.1.4]	AT2G06925.1	Phospholipase A2 family protein (ATSPLA2-ALPHA, PLA2-ALPHA)	Glycerophospholipid metabolism
Zm00001d029136	1.85856	0.0319376	Chr1	60086049	60093428	secretory phospholipase A2 [EC:3.1.1.4]	AT5G04040.1	phospholipase family protein (SDP1)	Glycerophospholipid metabolism
Zm00001d033187	1.0627	0.011086	Chr1	253272807	253275838	Glycerophosphoryl diester phosphodiesterase	AT5G08030.1	PLC-like phosphodiesterases superfamily protein	Glycerophospholipid metabolism
Zm00001d046172	4.16678	0.000470239	Chr9	68904914	68908783	haloacid dehalogenase (HAD) superfamily protein			Glycerophospholipid metabolism
Zm00001d002000	1.02114	0.00740517	Chr2	4150293	4154408	linoleate 9S-lipoxygenase [EC:1.13.11.58]			Linoleic acid metabolism
Zm00001d046444	1.45067	0.000702215	Chr9	90216452	90219166	3-ketoacyl-CoA synthase [EC:2.3.1.199]	AT2G26640.1	3-ketoacyl-CoA synthase 11 (KCS11)	Lipid metabolism
Zm00001d032728	1.44444	0.00227825	Chr1	236340547	236344085	3-ketoacyl-CoA synthase [EC:2.3.1.199]	AT2G28630.1	3-ketoacyl-CoA synthase 12 (KCS12)	Lipid metabolism
Zm00001d010840	2.43959	0.00992523	Chr8	129739531	129743950	triacylglycerol lipase-like 1	AT5G67050.1	alpha/beta-Hydrolases superfamily protein	Lipid metabolism
Zm00001d012147	2.98432	0.00168538	Chr8	168892045	168893427	Galactolipase DONGLE chloroplastic	AT1G05800.1	alpha/beta-Hydrolases superfamily protein (DGL)	Lipid metabolism
Zm00001d011661	3.66306	0.00737197	Chr8	157816116	157817894	GDSL esterase/lipase APG	AT3G16370.1	GDSL-like Lipase/Acylhydrolase superfamily protein	Lipid metabolism
Zm00001d014487	1.3319	0.0153625	Chr5	49948374	49954685	GDSL esterase/lipase	AT2G42990.1	GDSL-like Lipase/Acylhydrolase superfamily protein	Lipid metabolism
Zm00001d017989	1.13719	0.0133558	Chr5	211463522	211465237	GDSL esterase/lipase	AT1G71250.1	GDSL-like Lipase/Acylhydrolase superfamily protein	Lipid metabolism
Zm00001d026134	3.34861	0.00569555	Chr10	139367504	139369541	GDSL esterase/lipase	AT1G71691.2	GDSL-like Lipase/Acylhydrolase superfamily protein	Lipid metabolism
Zm00001d036175	1.34144	0.0038035	Chr6	75713930	75715842	GDSL esterase/lipase APG	AT3G16370.1	GDSL-like Lipase/Acylhydrolase superfamily protein	Lipid metabolism
Zm00001d039368	3.38155	0.023585	Chr3	2664327	2669139	GDSL esterase/lipase	AT1G28600.1	GDSL-like Lipase/Acylhydrolase superfamily protein	Lipid metabolism
Zm00001d045302	1.14	0.00262251	Chr9	18528842	18532920	znod1;Zea nodulation homolog1:	AT5G45910.1	GDSL-like Lipase/Acylhydrolase superfamily protein	Lipid metabolism
Zm00001d048494	1.43995	0.0053723	Chr9	157163956	157174474	Hydroxymethylglutaryl-CoA synthase%3B	AT4G11820.2	hydroxymethylglutaryl-CoA synthase (EMB2778, FKP1, HMGS, MVA1)	Lipid metabolism
Zm00001d024273	3.8013	0.0059538	Chr10	60915066	60917643	acyl-[acyl-carrier-protein] desaturase [EC:1.14.19.2 1.14.19.11 1.14.19.26]	AT3G02610.1	Plant stearoyl-acyl-carrier-protein desaturase family protein	Lipid metabolism
Zm00001d025670	1.30029	0.0131033	Chr10	125787665	125792982	Glycerophosphodiester phosphodiesterase GDPDL3	AT4G26690.1	PLC-like phosphodiesterase family protein (GPDL2, MRH5, SHV3)	Lipid metabolism
Zm00001d011765	1.76166	0.000625551	Chr8	161174717	161177072	plant 4alpha-monomethylsterol monooxygenase [EC:1.14.18.11]	AT2G29390.2	sterol 4-alpha-methyl-oxidase 2-2 (ATSMO2, SMO2-2)	Lipid metabolism
Zm00001d044554	1.01899	0.00262468	Chr3	231666931	231673469	GPI mannosyltransferase 2 [EC:2.4.1.-]	AT1G11880.1	transferases transferring hexosyl groups	Lipid metabolism
Zm00001d025968	23.609	6.36702e-16	Chr10	134994735	134998645	zeaxanthin epoxidase [EC:1.14.15.21]		ZEP	Carotenoid biosynthesis
Zm00001d007549	1.31167	0.00936389	Chr2	234537358	234545327	beta-carotene isomerase [EC:5.2.1.14]	AT1G03055.1	beta-carotene isomerase D27-like protein	Carotenoid biosynthesis
Zm00001d007560	1.50103	0.0192145	Chr2	234891273	234895698	beta-carotene isomerase [EC:5.2.1.14]	AT1G03055.1	beta-carotene isomerase D27-like protein	Carotenoid biosynthesis
Zm00001d048469	1.15244	0.0359746	Chr9	156850438	156852953	beta-carotene 3-hydroxylase [EC:1.14.15.24]	AT4G25700.1	beta-hydroxylase 1 (B1, BCH1, BETA-OHASE 1, chy1)	Carotenoid biosynthesis
Zm00001d051554	1.72392	8.62271e-05	Chr4	162654597	162657488	(+)-abscisic acid 8'-hydroxylase [EC:1.14.14.137]	AT4G19230.1	cytochrome P450 family 707 subfamily A polypeptide 1 (CYP707A1)	Carotenoid biosynthesis
Zm00001d050021	1.45405	0.0270407	Chr4	60281640	60287213	(+)-abscisic acid 8'-hydroxylase [EC:1.14.14.137]	AT3G19270.1	cytochrome P450 family 707 subfamily A polypeptide 4 (CYP707A4)	Carotenoid biosynthesis
Zm00001d024600	1.33022	0.0315313	Chr10	79989681	79999489	ABC transporter B family member 19	AT2G36910.1	ATP binding cassette subfamily B1 (ABCB1, ATPGP1, PGP1)	ABC transporters
Zm00001d025703	2.30703	5.93671e-06	Chr10	126789178	126793904	ABC transporter B family member 15	AT3G28345.1	ABC transporter family protein	ABC transporters
Zm00001d026041	2.13885	0.0338545	Chr10	136716101	136765446	ABC transporter C family member 9	AT3G60160.1	ATP-BINDING CASSETTE C9 (ATMRP9, MRP9(ABCC9)	ABC transporters
Zm00001d045279	1.15105	0.0386941	Chr9	17759990	17764030	ABC transporter C family member 10	AT3G59140.1	ATP-BINDING CASSETTE C10 (ATMRP14, MRP14)(ABCC10)	ABC transporters
Zm00001d049565	1.74948	0.0117305	Chr4	35418840	35424199	ABC transporter B family member 6	AT1G02520.1	P-glycoprotein 11 (PGP11)	ABC transporters
Zm00001d019669	1.40616	0.00687415	Chr7	49321502	49323862	cinnamoyl-CoA reductase [EC:1.2.1.44]	AT1G15950.1	cinnamoyl coa reductase 1 (ATCCR1, CCR1, IRX4)	Phenylpropanoid biosynthesis
Zm00001d028199	1.92961	8.43056e-07	Chr1	26001729	26009092	beta-glucosidase [EC:3.2.1.21]	AT1G26560.1	beta glucosidase 40 (BGLU40)	Phenylpropanoid biosynthesis
Zm00001d008435	2.12804	6.01365e-06	Chr8	8638910	8642787	beta-glucosidase [EC:3.2.1.21]	AT3G18080.1	B-S glucosidase 44 (BGLU44)	Phenylpropanoid biosynthesis
Zm00001d016471	1.10661	0.0364825	Chr5	163692385	163693980	trans-cinnamate 4-monooxygenase [EC:1.14.14.91]	AT2G30490.1	cinnamate-4-hydroxylase (ATC4H, C4H, CYP73A5, REF3)	Phenylpropanoid biosynthesis
Zm00001d032468	1.00624	0.00663886	Chr1	227648295	227652014	trans-cinnamate 4-monooxygenase [EC:1.14.14.91]	AT4G36220.1	ferulic acid 5-hydroxylase 1 (CYP84A1, FAH1)	Phenylpropanoid biosynthesis
Zm00001d008266	1.84801	0.00178585	Chr8	3527558	3530056	peroxiredoxin 6 [EC:1.11.1.7 1.11.1.27 3.1.1.-]	AT5G15180.1	Peroxidase superfamily protein	Phenylpropanoid biosynthesis
Zm00001d028348	2.20157	0.0262761	Chr1	31548895	31551114	peroxiredoxin 6 [EC:1.11.1.7 1.11.1.27 3.1.1.-]	AT5G06730.1	Peroxidase superfamily protein	Phenylpropanoid biosynthesis
Zm00001d031635	1.0496	4.73881e-07	Chr1	196944233	196947186	peroxiredoxin 6 [EC:1.11.1.7 1.11.1.27 3.1.1.-]	AT5G06730.1	Peroxidase superfamily protein	Phenylpropanoid biosynthesis
Zm00001d032406	3.21717	0.0419799	Chr1	225680256	225681338	peroxiredoxin 6 [EC:1.11.1.7 1.11.1.27 3.1.1.-]	AT5G17820.1	Peroxidase superfamily protein	Phenylpropanoid biosynthesis
Zm00001d041827	2.1394	0.0114093	Chr3	139485794	139487585	peroxiredoxin 6 [EC:1.11.1.7 1.11.1.27 3.1.1.-]	AT1G77100.1	Peroxidase superfamily protein	Phenylpropanoid biosynthesis
Zm00001d033286	3.13961	0.000106481	Chr1	257622382	257624924	phenylalanine ammonia-lyase [EC:4.3.1.24]		phenylalanine ammonia-lyase	Phenylpropanoid biosynthesis
Zm00001d024253	4.77271	0.00145803	Chr10	59799120	59805214	L-ascorbate peroxidase [EC:1.11.1.11]			Glutathione metabolism
Zm00001d029089	1.5156	0.00249749	Chr1	57453167	57483931	glutathione peroxidase [EC:1.11.1.9]	AT4G11600.1	glutathione peroxidase 6 (ATGPX6, GPX6, LSC803, PHGPX)	Glutathione metabolism
Zm00001d029699	2.2397	0.0018801	Chr1	83058357	83059659	glutathione dehydrogenase/transferase [EC:1.8.5.1 2.5.1.18]	AT1G10360.1	glutathione S-transferase TAU 18 (ATGSTU18, GST29, GSTU18)	Glutathione metabolism
Zm00001d043787	1.04931	0.00271326	Chr3	210236978	210239241	glutathione dehydrogenase/transferase [EC:1.8.5.1 2.5.1.18]	AT1G10360.1	glutathione S-transferase TAU 18 (ATGSTU18, GST29, GSTU18)	Glutathione metabolism
Zm00001d018809	1.0141	0.018561	Chr7	5834776	5838491	glutathione dehydrogenase/transferase [EC:1.8.5.1 2.5.1.18]	AT1G78380.1	glutathione S-transferase TAU 19 (ATGSTU19, GST8, GSTU19)	Glutathione metabolism
Zm00001d014632	1.53042	0.0184365	Chr5	56752051	56756057	superoxide dismutase, Cu-Zn family [EC:1.15.1.1]	AT5G23310.1	Fe superoxide dismutase 3 (FSD3)	Peroxisome
Zm00001d038453	1.12387	0.00257961	Chr6	157518291	157524838	alanine-glyoxylate transaminase / (R)-3-amino-2-methylpropionate-pyruvate transaminase [EC:2.6.1.44 2.6.1.40]	AT3G08860.1	beta-alanine aminotransferase	Alanine, aspartate and glutamate metabolism
Zm00001d038460	1.15739	0.0055875	Chr6	157673731	157682408	alanine-glyoxylate transaminase / (R)-3-amino-2-methylpropionate-pyruvate transaminase [EC:2.6.1.44 2.6.1.40]	AT3G08860.1	beta-alanine aminotransferase	Alanine, aspartate and glutamate metabolism
Zm00001d031749	1.09961	0.000604396	Chr1	200685609	200689932	glutamate decarboxylase [EC:4.1.1.15]	AT5G17330.1	glutamate decarboxylase (GAD, GAD1)	Alanine, aspartate and glutamate metabolism
Zm00001d018790	1.27877	0.000283365	Chr7	5230902	5232791	glyoxylate/hydroxypyruvate reductase [EC:1.1.1.79 1.1.1.81]	AT1G12550.1	D-isomer specific 2-hydroxyacid dehydrogenase family protein	Glycine, serine and threonine metabolism
Zm00001d048993	1.45361	0.00347993	Chr4	11906188	11913606	alpha-L-arabinofuranosidase [EC:3.2.1.55]	AT3G10740.1	alpha-L-arabinofuranosidase 1 (ARAF, ARAF1, ASD1, ATASD1)	Amino sugar and nucleotide sugar metabolism
Zm00001d009060	1.66377	0.0176687	Chr8	33883210	33886191	xylan 1,4-beta-xylosidase [EC:3.2.1.37]	AT5G09730.1	beta-xylosidase 3 (ATBX3, ATBXL3, BX3, BXL3, XYL3)	Amino sugar and nucleotide sugar metabolism
Zm00001d049226	1.88745	0.0107462	Chr4	21693569	21695246	basic endochitinase B [EC:3.2.1.14]	AT4G19810.1	Glycosyl hydrolase family protein with chitinase insertion domain	Amino sugar and nucleotide sugar metabolism
Zm00001d051167	2.36639	0.00622824	Chr4	146942600	146944423	UDP-glucose 4-epimerase [EC:5.1.3.2]		UDP-glucose 4-epimerase	Amino sugar and nucleotide sugar metabolism
Zm00001d040680	2.83109	0.00120116	Chr3	57626353	57628141	phosphoacetylglucosamine mutase [EC:5.4.2.3]	AT2G28520	VACUOLAR PROTON ATPASE A1, VHA-A1	Amino sugar and nucleotide sugar metabolism
Zm00001d033618	2.50053	0.00369867	Chr1	269002388	269007078	formate dehydrogenase [EC:1.17.1.9]		formate dehydrogenase	Glyoxylate and dicarboxylate metabolism
Zm00001d022229	1.0245	0.0017113	Chr7	173195915	173198857	malate dehydrogenase [EC:1.1.1.37]	AT3G47520.1	malate dehydrogenase (MDH)	Glyoxylate and dicarboxylate metabolism
Zm00001d012578	1.08094	0.0220862	Chr8	176852132	176855159	DNA glycosylase superfamily protein	AT5G44680.1	DNA glycosylase superfamily protein	Base excision repair
Zm00001d043196	2.9	8.36383e-05	Chr3	191229836	191232462	DNA glycosylase superfamily protein	AT5G44680.1	DNA glycosylase superfamily protein	Base excision repair
Zm00001d020997	3.10615	0.0145956	Chr7	139830004	139831387	DNA polymerase delta subunit 3	AT1G78650	DNA polymerase delta (POLD3),	Base excision repair
Zm00001d031449	-1.14568	0.00493254	Chr1	190316222	190321906	lipoxygenase 13: lox13	AT3G45140	lipoxygenase 2	Linoleic acid metabolism
Zm00001d042076	-3.84351	0.0206179	Chr3	149717341	149723930	9-cis-epoxycarotenoid dioxygenase [EC:1.13.11.51]	AT1G30100	nine-cis-epoxycarotenoid dioxygenase 5 ATNCED5, NCED5,	Carotenoid biosynthesis
Zm00001d018819	-3.73304	4.59944e-06	Chr7	6342456	6344361	9-cis-epoxycarotenoid dioxygenase [EC:1.13.11.51]	AT1G78390.1	nine-cis-epoxycarotenoid dioxygenase 9 (ATNCED9, NCED9)	Carotenoid biosynthesis
Zm00001d046225	-2.04487	0.00262409	Chr9	73157447	73184980	Multidrug resistance protein ABC transporter family	AT3G21250.2	ATP-BINDING CASSETTE C8 (ATMRP6, MRP6)(ABCC8)	ABC transporters
Zm00001d038271	-1.74498	0.0138431	Chr6	152900544	152903717	beta-glucosidase [EC:3.2.1.21]	AT3G47000.1	Glycosyl hydrolase family protein	Phenylpropanoid biosynthesis
Zm00001d030002	-2.44784	0.0336316	Chr1	98510056	98512418	peroxiredoxin 6 [EC:1.11.1.7 1.11.1.27 3.1.1.-]	AT5G17820.1	Peroxidase superfamily protein	Phenylpropanoid biosynthesis
Zm00001d048413	-2.38266	0.0142615	Chr9	155825046	155826964	peroxiredoxin 6 [EC:1.11.1.7 1.11.1.27 3.1.1.-]	AT4G26010.1	Peroxidase superfamily protein	Phenylpropanoid biosynthesis
Zm00001d021772	-2.51607	0.0376755	Chr7	162763364	162763570	isocitrate dehydrogenase [EC:1.1.1.42]			Glutathione metabolism
Zm00001d005162	-1.64212	0.00462413	Chr2	161901907	161913954	Leucine aminopeptidase	AT2G24200.1	Cytosol aminopeptidase family protein	Glutathione metabolism
Zm00001d029708	-1.12753	0.00782033	Chr1	83410741	83411981	glutathione dehydrogenase/transferase [EC:1.8.5.1 2.5.1.18]	AT1G10370.1	Glutathione S-transferase family protein (ATGSTU17, ERD9, GST30, GST30B)	Glutathione metabolism
Zm00001d042098	-3.17133	0.00484837	Chr3	150672477	150673522	glutathione dehydrogenase/transferase [EC:1.8.5.1 2.5.1.18]	AT3G09270.1	glutathione S-transferase TAU 8 (ATGSTU8, GSTU8)	Glutathione metabolism
Zm00001d002260	-1.74518	0.0036603	Chr2	9089887	9093334	(S)-2-hydroxy-acid oxidase [EC:1.1.3.15]	AT4G18360.1	Aldolase-type TIM barrel family protein	Peroxisome
Zm00001d031364	-1.06387	0.0313563	Chr1	187454423	187455372	alanine-glyoxylate transaminase / (R)-3-amino-2-methylpropionate-pyruvate transaminase [EC:2.6.1.44 2.6.1.40]	AT2G13360.1	alanine:glyoxylate aminotransferase (AGT, AGT1, SGAT)	Peroxisome
Zm00001d031379	-2.57472	4.00623e-08	Chr1	187897022	187898933	alanine-glyoxylate transaminase / (R)-3-amino-2-methylpropionate-pyruvate transaminase [EC:2.6.1.44 2.6.1.40]	AT2G13360.1	alanine:glyoxylate aminotransferase (AGT, AGT1, SGAT)	Peroxisome
Zm00001d020984	-1.20856	0.00325488	Chr7	139074660	139077093	sarcosine oxidase / L-pipecolate oxidase [EC:1.5.3.1 1.5.3.7]	AT2G24580.1	FAD-dependent oxidoreductase family protein	Peroxisome
Zm00001d013459	-1.01183	0.0398976	Chr5	12107718	12111634	phytanoyl-CoA hydroxylase [EC:1.14.11.18]	AT2G01490	phytanoyl-CoA 2-hydroxylase (PAHX)	Peroxisome
Zm00001d031563	-3.10069	0.00740587	Chr1	194556283	194557848	asparagine synthase (glutamine-hydrolysing) [EC:6.3.5.4]			Alanine, aspartate and glutamate metabolism
Zm00001d028750	-1.42953	0.00279228	Chr1	45286276	45290188	asparagine synthase (glutamine-hydrolysing) [EC:6.3.5.4]	AT3G47340.1	glutamine-dependent asparagine synthase 1 (ASN1, AT-ASN1, DIN6)	Alanine, aspartate and glutamate metabolism
Zm00001d044608	-2.07051	0.00293919	Chr3	233328356	233331483	asparagine synthase (glutamine-hydrolysing) [EC:6.3.5.4]	AT3G47340.1	glutamine-dependent asparagine synthase 1 (ASN1, AT-ASN1, DIN6)	Alanine, aspartate and glutamate metabolism
Zm00001d048974	-1.81094	0.0458761	Chr4	11212991	11221949	glycine cleavage system H protein	AT2G35120.1	Single hybrid motif superfamily protein	Glycine, serine and threonine metabolism
Zm00001d017644	-1.73588	0.0118503	Chr5	202965170	202970447	phosphoserine phosphatase [EC:3.1.3.3]			Glycine, serine and threonine metabolism
Zm00001d004236	-2.99498	0.0251241	Chr2	94299742	94309143	alpha-1,4-galacturonosyltransferase [EC:2.4.1.43]			Amino sugar and nucleotide sugar metabolism
Zm00001d009790	-2.96971	0.00785861	Chr8	81562549	81564443	alpha-L-arabinofuranosidase [EC:3.2.1.55]			Amino sugar and nucleotide sugar metabolism
Zm00001d036366	-2.32561	0.0063166	Chr6	85857785	85858714	basic endochitinase B [EC:3.2.1.14]			Amino sugar and nucleotide sugar metabolism
Zm00001d032729	-4.34032	0.00146247	Chr1	236405440	236411094	alpha-L-arabinofuranosidase [EC:3.2.1.55]	AT3G10740.1	alpha-L-arabinofuranosidase 1 (ARAF, ARAF1, ASD1, ATASD1)	Amino sugar and nucleotide sugar metabolism
Zm00001d014842	-1.79168	0.0426301	Chr5	65145113	65146204	basic endochitinase B [EC:3.2.1.14]	AT3G12500.1	basic chitinase (ATHCHIB, B-CHI, CHI-B, HCHIB, PR-3, PR3)	Amino sugar and nucleotide sugar metabolism
Zm00001d037653	-1.94409	0.0302355	Chr6	133069804	133070921	basic endochitinase B [EC:3.2.1.14]	AT5G24090.1	chitinase A (ATCHIA, CHIA)	Amino sugar and nucleotide sugar metabolism
Zm00001d002377	-1.21701	0.0407384	Chr2	11415734	11427593	galacturonokinase [EC:2.7.1.44]	AT3G10700	Encodes a GHMP kinase family protein that acts as a galacturonic acid-1-phosphate kinase	Amino sugar and nucleotide sugar metabolism
Zm00001d035277	-1.58676	0.022201	Chr6	18983813	18992571	aconitate hydratase [EC:4.2.1.3]	AT2G05710.1	aconitase 3 (ACO3)	Glyoxylate and dicarboxylate metabolism
Zm00001d027512	-1.09876	0.000283588	Chr1	7148340	7152614	60S ribosomal protein L5-1	AT5G39740.1	(OLI7, RPL5B) ribosomal protein L5 B	Ribosome
Zm00001d031348	-3.76151	0.000549282	Chr1	187040603	187056697	60S ribosomal protein L12-3	AT3G53430.1	Ribosomal protein L11 family protein	Ribosome
Zm00001d053324	-1.80753	0.0404009	Chr4	226186652	226189436	40S ribosomal protein S6-1			Ribosome
Zm00001d050924	-5.50206	2.02009e-07	Chr4	131894300	131897616	40S ribosomal protein S8			Ribosome
Zm00001d045943	-2.14541	0.0181074	Chr9	48366210	48369976				Ribosome
Zm00001d041360	-1.44801	0.0459795	Chr3	114208682	114208882	60S ribosomal protein L26-1			Ribosome
Zm00001d036464	-1.61051	0.042529	Chr6	89378848	89379666	60S acidic ribosomal protein P3-2			Ribosome
Zm00001d033737	-2.00728	0.00397678	Chr1	272555571	272585608	40S ribosomal protein S4-3			Ribosome
Zm00001d030502	-2.06044	0.0171659	Chr1	139699065	139701480	40S ribosomal protein S4-3			Ribosome
Zm00001d000121	-4.3983	0.00588462	B73V4_ctg142	632306	640629	40S ribosomal protein S4-3			Ribosome
