# Supplementary material for: Transcriptome Profiling of Maize (Zea mays L.) Leaves Reveals Key Cold-Responsive Genes, Transcription Factors, and Metabolic Pathways Regulating Cold Stress Tolerance at the Seedling Stage
Source: Genes (Basel). 2021 Oct 18;12(10):1638. doi: 10.3390/genes12101638 (PMC8535276; doi:10.3390/genes12101638)
Supplement: Supplementary file 1 [file genes-12-01638-s001.zip › genes-1360231-supplementary/SupplementaryFiguresTables/Table S8.xlsx]

## Sheet: Sheet1
Table S8: 116 critical DEGs identified by WGCNA as significant functional gene hubs related to the cold stress response
fromNode	toNode	log2FoldChange(T/S)	P-value	Maize Annotation	Best hit in Arabidopsis/rice	Description in Arabidopsis/rice	Pathway
Zm00001d000381	Zm00001d048411	3.84992	3.25555e-06	Metal ion binding protein	AT2G36950.1	Heavy metal transport/detoxification superfamily protein	G-protein coupled receptor protein signaling pathway
Zm00001d000381	Zm00001d001978	1.10939	1.73651e-05	MAP3K epsilon protein kinase 1	AT3G13530.1	mitogen-activated protein kinase kinase kinase 7 (MAP3KE1, MAPKKK7)	protein amino acid phosphorylation
Zm00001d000381	Zm00001d011433	1.1012	0.000198827	Protein kinase superfamily protein	AT3G59110.1	Protein kinase superfamily protein	protein amino acid phosphorylation
Zm00001d000381	Zm00001d051643	1.31473	0.000480314			AT3G57930.1	rho GTPase-activating gacO-like protein
Zm00001d000381	Zm00001d032728	1.44444	0.00227825	3-ketoacyl-CoA synthase [EC:2.3.1.199]	AT2G28630.1	3-ketoacyl-CoA synthase 12 (KCS12)	Lipid metabolism
Zm00001d002039	Zm00001d002592	-1.30574	0.000345509	1-aminocyclopropane-1-carboxylate synthase 1/2/6 [EC:4.4.1.14]	AT4G11280.1	1-aminocyclopropane-1-carboxylic acid (acc) synthase 6 (ACS6, ATACS6)	MAPK signaling pathway - plant
Zm00001d002039	Zm00001d043480	-1.07537	0.000572994	Proline-rich receptor-like protein kinase PERK15	AT3G24550.1	proline extensin-like receptor kinase 1 (ATPERK1, PERK1)	G-protein coupled receptor protein signaling pathway
Zm00001d002039	Zm00001d017976	-1.31617	0.0375621	Immediate-early fungal elicitor protein CMPG1	AT1G66160.1	CYS MET PRO and GLY protein 1 (ATCMPG1, CMPG1)	protein amino acid phosphorylation
Zm00001d002039	Zm00001d025814	-1.94654	0.00107726	Beta-16-galactosyltransferase GALT29A	AT1G08280.1	Glycosyltransferase family 29 (sialyltransferase) family protein	protein amino acid phosphorylation
Zm00001d002039	Zm00001d038791	-1.06847	0.00330933	leucine-rich repeat receptor-like protein kinase family protein	AT5G25930.1	Leucine-rich repeat protein kinase family protein	protein amino acid phosphorylation
Zm00001d002039	Zm00001d029468	-2.58551	2.04104e-07	root-specific kinase 1	AT2G05940.1	Protein kinase superfamily protein	protein amino acid phosphorylation
Zm00001d002039	Zm00001d028447	-1.41194	0.01217	bnlg1484;è½:	AT3G14370.1	Protein kinase superfamily protein (WAG2)	protein amino acid phosphorylation
Zm00001d002039	Zm00001d040094	-1.55543	2.93997e-05	G-type lectin S-receptor-like serine/threonine-protein kinase SD2-5	AT1G66930.1	lectin protein kinase family protein (S-locus )	protein amino acid phosphorylation
Zm00001d002039	Zm00001d021726	-1.20853	0.00795577	G-type lectin S-receptor-like serine/threonine-protein kinase B120	AT4G21380.1	receptor kinase 3 (ARK3, RK3)	protein amino acid phosphorylation
Zm00001d002039	Zm00001d037749	-1.98578	0.00357752	bHLH	HLH DNA-binding domain superfamily protein	AT5G56960.1	basic helix-loop-helix (bHLH) DNA-binding family protein
Zm00001d002039	Zm00001d009999	-1.40446	0.00275467	bHLH	HLH DNA-binding domain superfamily protein	AT5G56960.1	basic helix-loop-helix (bHLH) DNA-binding family protein
Zm00001d002039	Zm00001d006195	-1.02319	0.0128743	HD-ZIP	Homeobox-leucine zipper protein ATHB-12	AT2G46680.1	homeobox 7 (ATHB-7, ATHB7, HB-7)
Zm00001d002039	Zm00001d048647	-1.0667	0.017565	MYB	MYB DNA-binding domain superfamily protein	AT1G48000.1	myb domain protein 112 (AtMYB112, MYB112)
Zm00001d002039	Zm00001d008399	-1.50361	0.0194649	NAC	NAC domain transcription factor superfamily protein	AT3G04070.1	NAC domain containing protein 47 (anac047, NAC047)
Zm00001d002039	Zm00001d020495	-1.9355	0.00233217	WRKY	WRKY62-superfamily of TFs having WRKY and zinc finger domains	AT4G31800.1	WRKY DNA-binding protein 18 (ATWRKY18, WRKY18)
Zm00001d002039	Zm00001d007329	-2.01936	0.00378826	WRKY	WRKY transcription factor 75	AT5G13080.1	WRKY DNA-binding protein 75 (ATWRKY75, WRKY75)
Zm00001d002039	Zm00001d037542	-1.44274	0.0233801		NAD(P)H dehydrogenase (quinone) [EC:1.6.5.2]	AT5G54500.1	flavodoxin-like quinone reductase 1 (FQR1)
Zm00001d002039	Zm00001d052189	-1.54712	0.0105245		Putative RING zinc finger domain superfamily protein	AT3G05200.1	RING/U-box superfamily protein (ATL6)
Zm00001d002039	Zm00001d033389	-1.42321	0.00497327	VQ motif family protein	AT4G37710.1	VQ motif-containing protein	growth
Zm00001d002039	Zm00001d013907	-1.16921	0.00855999	Nonspecific lipid-transfer protein	AT5G38170.1	Bifunctional inhibitor/lipid-transfer protein/seed storage 2S albumin superfamily	lipid transfer protein (LTP)
Zm00001d002039	Zm00001d021949	-1.28025	0.0078691	BTB/POZ domain-containing protein	AT5G48130.1	Phototropic-responsive NPH3 family protein	SIGNAL
Zm00001d002039	Zm00001d020984	-1.20856	0.00325488	sarcosine oxidase / L-pipecolate oxidase [EC:1.5.3.1 1.5.3.7]	AT2G24580.1	FAD-dependent oxidoreductase family protein	Peroxisome
Zm00001d002260	Zm00001d002592	-1.30574	0.000345509	1-aminocyclopropane-1-carboxylate synthase 1/2/6 [EC:4.4.1.14]	AT4G11280.1	1-aminocyclopropane-1-carboxylic acid (acc) synthase 6 (ACS6, ATACS6)	MAPK signaling pathway - plant
Zm00001d002260	Zm00001d017976	-1.31617	0.0375621	Immediate-early fungal elicitor protein CMPG1	AT1G66160.1	CYS MET PRO and GLY protein 1 (ATCMPG1, CMPG1)	protein amino acid phosphorylation
Zm00001d002260	Zm00001d038791	-1.06847	0.00330933	leucine-rich repeat receptor-like protein kinase family protein	AT5G25930.1	Leucine-rich repeat protein kinase family protein	protein amino acid phosphorylation
Zm00001d002260	Zm00001d029468	-2.58551	2.04104e-07	root-specific kinase 1	AT2G05940.1	Protein kinase superfamily protein	protein amino acid phosphorylation
Zm00001d002260	Zm00001d028447	-1.41194	0.01217	bnlg1484;è½:	AT3G14370.1	Protein kinase superfamily protein (WAG2)	protein amino acid phosphorylation
Zm00001d002260	Zm00001d040094	-1.55543	2.93997e-05	G-type lectin S-receptor-like serine/threonine-protein kinase SD2-5	AT1G66930.1	lectin protein kinase family protein (S-locus )	protein amino acid phosphorylation
Zm00001d002260	Zm00001d021726	-1.20853	0.00795577	G-type lectin S-receptor-like serine/threonine-protein kinase B120	AT4G21380.1	receptor kinase 3 (ARK3, RK3)	protein amino acid phosphorylation
Zm00001d002260	Zm00001d037749	-1.98578	0.00357752	bHLH	HLH DNA-binding domain superfamily protein	AT5G56960.1	basic helix-loop-helix (bHLH) DNA-binding family protein
Zm00001d002260	Zm00001d008399	-1.50361	0.0194649	NAC	NAC domain transcription factor superfamily protein	AT3G04070.1	NAC domain containing protein 47 (anac047, NAC047)
Zm00001d002260	Zm00001d020495	-1.9355	0.00233217	WRKY	WRKY62-superfamily of TFs having WRKY and zinc finger domains	AT4G31800.1	WRKY DNA-binding protein 18 (ATWRKY18, WRKY18)
Zm00001d002260	Zm00001d007329	-2.01936	0.00378826	WRKY	WRKY transcription factor 75	AT5G13080.1	WRKY DNA-binding protein 75 (ATWRKY75, WRKY75)
Zm00001d002260	Zm00001d037542	-1.44274	0.0233801		NAD(P)H dehydrogenase (quinone) [EC:1.6.5.2]	AT5G54500.1	flavodoxin-like quinone reductase 1 (FQR1)
Zm00001d002260	Zm00001d052189	-1.54712	0.0105245		Putative RING zinc finger domain superfamily protein	AT3G05200.1	RING/U-box superfamily protein (ATL6)
Zm00001d002260	Zm00001d033389	-1.42321	0.00497327	VQ motif family protein	AT4G37710.1	VQ motif-containing protein	growth
Zm00001d002260	Zm00001d021949	-1.28025	0.0078691	BTB/POZ domain-containing protein	AT5G48130.1	Phototropic-responsive NPH3 family protein	SIGNAL
Zm00001d002260	Zm00001d038320	-3.25772	5.10119e-05	ERF	AP2/EREBP transcription factor superfamily protein	AT5G61890.1	Integrase-type DNA-binding superfamily protein
Zm00001d002364	Zm00001d021955	-1.13729	0.00369375	Rhodopsin			G-protein coupled receptor protein signaling pathway
Zm00001d002364	Zm00001d011023	-3.41484	1.78303e-11				G-protein coupled receptor protein signaling pathway
Zm00001d002364	Zm00001d010201	-1.60867	0.000611331	Transcription repressor MYB6	AT4G09460.1	myb domain protein 6 (AtMYB6, MYB6)	G-protein coupled receptor protein signaling pathway
Zm00001d002364	Zm00001d010798	-1.65303	0.000101908	oxidative stress 3	AT5G56550.1	oxidative stress 3 (ATOXS3, OXS3)	G-protein coupled receptor protein signaling pathway
Zm00001d002364	Zm00001d014625	-1.18006	0.00171678	Cell Division Protein AAA ATPase family	AT3G28580.1	P-loop containing nucleoside triphosphate hydrolases superfamily protein	G-protein coupled receptor protein signaling pathway
Zm00001d002364	Zm00001d038471	-1.41651	0.00017944	U-box domain-containing protein 16	AT5G01830.1	ARM repeat superfamily protein	protein amino acid phosphorylation
Zm00001d002364	Zm00001d026126	-1.34542	0.00111435	bnl10.13a;è½: NCBI: serine/threonine-protein kinase PIX13	AT2G17220.1	Protein kinase superfamily protein	protein amino acid phosphorylation
Zm00001d002364	Zm00001d028752	-2.11976	6.54517e-09	Probable protein phosphatase 2C 30	AT2G30020.1	Protein phosphatase 2C family protein	protein amino acid phosphorylation
Zm00001d002364	Zm00001d047732	-1.33918	8.93954e-05	Probable protein phosphatase 2C 30	AT2G30020.1	Protein phosphatase 2C family protein	protein amino acid phosphorylation
Zm00001d002364	Zm00001d013220	-1.31481	9.65347e-08	Probable protein phosphatase 2C 48	AT4G33920.1	Protein phosphatase 2C family protein	protein amino acid phosphorylation
Zm00001d002364	Zm00001d024522	-1.32343	0.0325946	bHLH	HLH DNA-binding domain superfamily protein	AT5G57150.1	basic helix-loop-helix (bHLH) DNA-binding superfamily protein
Zm00001d002364	Zm00001d033957	-1.52905	1.7719e-05	bHLH	Helix-loop-helix DNA-binding domain containing protein	AT5G43650.1	basic helix-loop-helix (bHLH) DNA-binding superfamily protein (BHLH92)
Zm00001d002364	Zm00001d026563	-1.41046	0.00610907	ERF	ereb40 (AP2-EREBP-transcription factor 40)		ethylene response factor
Zm00001d002364	Zm00001d002618	-1.78049	0.0068578	ERF	Dehydration-responsive element-binding protein 1D	AT4G25470.1	C-repeat/DRE binding factor 2 (ATCBF2, CBF2, DREB1C, FTQ4)
Zm00001d002364	Zm00001d021207	-1.67644	0.0143731	ERF	DRE-binding protein 3	AT4G25470.1	C-repeat/DRE binding factor 2 (ATCBF2, CBF2, DREB1C, FTQ4)
Zm00001d002364	Zm00001d021208	-2.18258	0.000324779	ERF	Dehydration-responsive element-binding protein 1B	AT4G25470.1	C-repeat/DRE binding factor 2 (ATCBF2, CBF2, DREB1C, FTQ4)
Zm00001d002364	Zm00001d006170	-2.40849	6.92872e-05	ERF	SbCBF6	AT4G25480.1	dehydration response element B1A (ATCBF3, CBF3, DREB1A)
Zm00001d002364	Zm00001d036003	-1.24468	0.013745	ERF	dbp4;DRE-binding protein4: AP2/ERF transcription factor;	AT4G25480.1	dehydration response element B1A (ATCBF3, CBF3, DREB1A)
Zm00001d002364	Zm00001d024324	-2.65066	0.00010568	ERF	AP2/EREBP transcription factor superfamily protein	AT3G20310.1	ethylene response factor 7 (ATERF-7, ATERF7, ERF7)
Zm00001d002364	Zm00001d049364	-1.0162	0.00847316	ERF	AP2/EREBP transcription factor superfamily protein	AT3G20310.1	ethylene response factor 7 (ATERF-7, ATERF7, ERF7)
Zm00001d002364	Zm00001d026271	-1.06655	0.00976538	ERF	AP2/EREBP transcription factor superfamily protein	AT3G15210.1	ethylene responsive element binding factor 4 (ATERF-4, ATERF4, ERF4, RAP2.5)
Zm00001d002364	Zm00001d031796	-2.67368	0.000648635	ERF	AP2 domain containing protein	AT3G16770.1	ethylene-responsive element binding protein (ATEBP, EBP, ERF72, RAP2.3)
Zm00001d002364	Zm00001d028017	-1.6389	0.00132009	ERF	Ethylene-responsive transcription factor ERF055	AT4G39780.1	Integrase-type DNA-binding superfamily protein
Zm00001d002364	Zm00001d017591	-2.22923	0.000273991	ERF	Ethylene-responsive transcription factor ERF025	AT5G52020.1	Integrase-type DNA-binding superfamily protein
Zm00001d002364	Zm00001d027929	-1.02319	0.000410971	ERF	Ethylene-responsive transcription	AT1G72360.2	Integrase-type DNA-binding superfamily protein (HRE1)
Zm00001d002364	Zm00001d005892	-4.18976	1.06128e-07	ERF	Ethylene-responsive transcription factor ERF109	AT4G34410.1	redox responsive transcription factor 1 (RRTF1)
Zm00001d002364	Zm00001d032295	-1.15545	0.000906204	ERF	dbf1;DRE-binding protein 1:	AT1G78080.1	related to AP2 4 (RAP2.4)
Zm00001d002364	Zm00001d051239	-1.22677	0.00717635	ERF	AP2/EREBP transcription factor superfamily protein	AT1G78080.1	related to AP2 4 (RAP2.4)
Zm00001d002364	Zm00001d028930	-1.69719	1.89141e-05	MYB	myb domain protein 112	AT1G48000.1	myb domain protein 112 (AtMYB112, MYB112)
Zm00001d002364	Zm00001d043877	-1.72367	0.00236839	NAC	NAC domain-containing protein 72	AT1G12260.1	NAC 007 (ANAC007, EMB2749, NAC007, VND4)
Zm00001d002364	Zm00001d027530	-1.72573	3.36925e-06	NAC	nactf53;NAC-transcription factor 53	AT2G17040.1	NAC domain containing protein 36 (anac036, NAC036)
Zm00001d002364	Zm00001d032265	-1.6162	2.7684e-06	WRKY	WRKY69-superfamily of TFs having WRKY and zinc finger domains	AT4G11070.1	WRKY family transcription factor (AtWRKY41, WRKY41)
Zm00001d002364	Zm00001d050247	-1.13921	0.00239481	WRKY	WRKY WRKY69-superfamily of TFs having WRKY and zinc finger domains	AT4G11070.1	WRKY family transcription factor (AtWRKY41, WRKY41)
Zm00001d002364	Zm00001d020137	-1.21122	0.005155	WRKY	WRKY transcription factor 30	AT4G23810.1	WRKY family transcription factor (ATWRKY53, WRKY53)
Zm00001d002364	Zm00001d028941	-1.46742	0.0011046	VQ motif family protein expressed	LOC_Os03g20330.1	VQ domain containing protein putative expressed	growth
Zm00001d002364	Zm00001d007915	-1.14986	6.19304e-05	E3 ubiquitin-protein ligase RHF2A	AT5G22000.2	RING-H2 group F2A (RHF2A)	protein ubiquitination
Zm00001d002364	Zm00001d044300	-1.77992	1.83053e-07	PIF / Ping-Pong family of plant transposases	AT5G12010.1	nuclease	transposable element
Zm00001d002364	Zm00001d048226	-1.52378	0.000249518	LOC100382983 – uncharacterized LOC100382983	AT1G22470.1	Hypothetical protein
Zm00001d002364	Zm00001d041645	-2.41217	0.00878185
Zm00001d002592	Zm00001d017976	-1.31617	0.0375621	Immediate-early fungal elicitor protein CMPG1	AT1G66160.1	CYS MET PRO and GLY protein 1 (ATCMPG1, CMPG1)	protein amino acid phosphorylation
Zm00001d002592	Zm00001d038791	-1.06847	0.00330933	leucine-rich repeat receptor-like protein kinase family protein	AT5G25930.1	Leucine-rich repeat protein kinase family protein	protein amino acid phosphorylation
Zm00001d002592	Zm00001d029468	-2.58551	2.04104e-07	root-specific kinase 1	AT2G05940.1	Protein kinase superfamily protein	protein amino acid phosphorylation
Zm00001d002592	Zm00001d028447	-1.41194	0.01217	bnlg1484;è½:	AT3G14370.1	Protein kinase superfamily protein (WAG2)	protein amino acid phosphorylation
Zm00001d002592	Zm00001d040094	-1.55543	2.93997e-05	G-type lectin S-receptor-like serine/threonine-protein kinase SD2-5	AT1G66930.1	lectin protein kinase family protein (S-locus )	protein amino acid phosphorylation
Zm00001d002592	Zm00001d021726	-1.20853	0.00795577	G-type lectin S-receptor-like serine/threonine-protein kinase B120	AT4G21380.1	receptor kinase 3 (ARK3, RK3)	protein amino acid phosphorylation
Zm00001d002592	Zm00001d037749	-1.98578	0.00357752	bHLH	HLH DNA-binding domain superfamily protein	AT5G56960.1	basic helix-loop-helix (bHLH) DNA-binding family protein
Zm00001d002592	Zm00001d008399	-1.50361	0.0194649	NAC	NAC domain transcription factor superfamily protein	AT3G04070.1	NAC domain containing protein 47 (anac047, NAC047)
Zm00001d002592	Zm00001d020495	-1.9355	0.00233217	WRKY	WRKY62-superfamily of TFs having WRKY and zinc finger domains	AT4G31800.1	WRKY DNA-binding protein 18 (ATWRKY18, WRKY18)
Zm00001d002592	Zm00001d007329	-2.01936	0.00378826	WRKY	WRKY transcription factor 75	AT5G13080.1	WRKY DNA-binding protein 75 (ATWRKY75, WRKY75)
Zm00001d002592	Zm00001d037542	-1.44274	0.0233801		NAD(P)H dehydrogenase (quinone) [EC:1.6.5.2]	AT5G54500.1	flavodoxin-like quinone reductase 1 (FQR1)
Zm00001d002592	Zm00001d052189	-1.54712	0.0105245		Putative RING zinc finger domain superfamily protein	AT3G05200.1	RING/U-box superfamily protein (ATL6)
Zm00001d002592	Zm00001d033389	-1.42321	0.00497327	VQ motif family protein	AT4G37710.1	VQ motif-containing protein	growth
Zm00001d002592	Zm00001d021949	-1.28025	0.0078691	BTB/POZ domain-containing protein	AT5G48130.1	Phototropic-responsive NPH3 family protein	SIGNAL
Zm00001d002592	Zm00001d038320	-3.25772	5.10119e-05	ERF	AP2/EREBP transcription factor superfamily protein	AT5G61890.1	Integrase-type DNA-binding superfamily protein
Zm00001d002592	Zm00001d043480	-1.07537	0.000572994	Proline-rich receptor-like protein kinase PERK15	AT3G24550.1	proline extensin-like receptor kinase 1 (ATPERK1, PERK1)	G-protein coupled receptor protein signaling pathway
Zm00001d002592	Zm00001d025814	-1.94654	0.00107726	Beta-16-galactosyltransferase GALT29A	AT1G08280.1	Glycosyltransferase family 29 (sialyltransferase) family protein	protein amino acid phosphorylation
Zm00001d002592	Zm00001d009999	-1.40446	0.00275467	bHLH	HLH DNA-binding domain superfamily protein	AT5G56960.1	basic helix-loop-helix (bHLH) DNA-binding family protein
Zm00001d002592	Zm00001d006195	-1.02319	0.0128743	HD-ZIP	Homeobox-leucine zipper protein ATHB-12	AT2G46680.1	homeobox 7 (ATHB-7, ATHB7, HB-7)
Zm00001d002592	Zm00001d048647	-1.0667	0.017565	MYB	MYB DNA-binding domain superfamily protein	AT1G48000.1	myb domain protein 112 (AtMYB112, MYB112)
Zm00001d002592	Zm00001d013907	-1.16921	0.00855999	Nonspecific lipid-transfer protein	AT5G38170.1	Bifunctional inhibitor/lipid-transfer protein/seed storage 2S albumin superfamily	lipid transfer protein (LTP)
Zm00001d002592	Zm00001d020984	-1.20856	0.00325488	sarcosine oxidase / L-pipecolate oxidase [EC:1.5.3.1 1.5.3.7]	AT2G24580.1	FAD-dependent oxidoreductase family protein	Peroxisome
Zm00001d002592	Zm00001d035542	-1.24933	0.000120783	GPRP	LOC_Os08g28560.1	expressed protein	G-protein coupled receptor protein signaling pathway
Zm00001d002592	Zm00001d005782	-1.00314	0.0346617	Glutamate receptor 2.7	AT2G29110.1	glutamate receptor 2.8 (ATGLR2.8, GLR2.8)	G-protein coupled receptor protein signaling pathway
Zm00001d002592	Zm00001d018332	-1.22177	0.00015503	Glutamate receptor 2.7	AT2G29110.1	glutamate receptor 2.8 (ATGLR2.8, GLR2.8)	G-protein coupled receptor protein signaling pathway
Zm00001d002592	Zm00001d043200	-1.37265	0.000205915		AT5G45530.1	transmembrane protein	G-protein coupled receptor protein signaling pathway
Zm00001d002592	Zm00001d003091	-1.59828	0.00115354	Beta-16-galactosyltransferase GALT29A	AT1G08280.1	Glycosyltransferase family 29 (sialyltransferase) family protein	protein amino acid phosphorylation
Zm00001d002592	Zm00001d038503	-1.28133	0.00667002	Leucine-rich repeat protein kinase family protein	AT1G06840.1	Leucine-rich repeat protein kinase family protein	protein amino acid phosphorylation
Zm00001d002592	Zm00001d045785	-1.87516	3.57231e-06	Leucine-rich repeat receptor-like serine/threonine/tyrosine-protein kinase SOBIR1	AT2G31880.1	Leucine-rich repeat protein kinase family protein	protein amino acid phosphorylation
Zm00001d002592	Zm00001d023611	-1.34313	0.0429356	leucine-rich repeat receptor-like protein kinase family protein	AT5G25930.1	Leucine-rich repeat protein kinase family protein	protein amino acid phosphorylation
Zm00001d002592	Zm00001d007789	-1.0083	0.00403796	receptor-like protein kinase 4	AT2G19130.1	lectin protein kinase family protein (S-locus )	protein amino acid phosphorylation
Zm00001d002592	Zm00001d020703	-1.30377	1.34034e-05	G-type lectin S-receptor-like serine/threonine-protein kinase	AT5G35370.1	lectin protein kinase family protein (S-locus )	protein amino acid phosphorylation
Zm00001d002592	Zm00001d021727	-1.37073	0.0347954	G-type lectin S-receptor-like serine/threonine-protein kinase B120	AT4G21390.1	lectin protein kinase family protein (S-locus B120 )	protein amino acid phosphorylation
Zm00001d002592	Zm00001d010175	-1.5731	0.00716592	ERF	Ethylene-responsive transcription factor ABR1	AT5G61890.1	Integrase-type DNA-binding superfamily protein
Zm00001d002592	Zm00001d052738	-1.50536	0.0147298	HSF	Heat stress transcription factor B-2b	AT5G62020.1	heat shock transcription factor B2A (AT-HSFB2A, HSFB2A)
Zm00001d002592	Zm00001d009468	-1.39157	0.0376133	RAV	AP2/EREBP transcription factor superfamily protein	AT1G13260.1	related to ABI3/VP1 1 (EDF4, RAV1)
Zm00001d002592	Zm00001d036726	-1.12407	0.026569	WRKY	WRKY DNA-binding domain superfamily protein	AT1G80840.1	WRKY DNA-binding protein 40 (ATWRKY40, WRKY40)
Zm00001d002592	Zm00001d008794	-1.344	0.0289904	WRKY	WRKY DNA-binding domain superfamily protein	AT5G15130.1	WRKY DNA-binding protein 72 (ATWRKY72, WRKY72)
Zm00001d002592	Zm00001d009118	-1.19077	0.00601455	Adenine nucleotide alpha hydrolases-like superfamily protein	AT3G62550.1	Adenine nucleotide alpha hydrolases-like superfamily protein
Zm00001d002592	Zm00001d042063	-1.38646	0.0442319	LOC103650721 – uncharacterized LOC103650721	AT5G12340.1	DUF4228 domain protein
Zm00001d002618	Zm00001d021955	-1.13729	0.00369375	Rhodopsin			G-protein coupled receptor protein signaling pathway
Zm00001d002618	Zm00001d011023	-3.41484	1.78303e-11				G-protein coupled receptor protein signaling pathway
Zm00001d002618	Zm00001d010201	-1.60867	0.000611331	Transcription repressor MYB6	AT4G09460.1	myb domain protein 6 (AtMYB6, MYB6)	G-protein coupled receptor protein signaling pathway
Zm00001d002618	Zm00001d010798	-1.65303	0.000101908	oxidative stress 3	AT5G56550.1	oxidative stress 3 (ATOXS3, OXS3)	G-protein coupled receptor protein signaling pathway
Zm00001d002618	Zm00001d014625	-1.18006	0.00171678	Cell Division Protein AAA ATPase family	AT3G28580.1	P-loop containing nucleoside triphosphate hydrolases superfamily protein	G-protein coupled receptor protein signaling pathway
Zm00001d002618	Zm00001d038471	-1.41651	0.00017944	U-box domain-containing protein 16	AT5G01830.1	ARM repeat superfamily protein	protein amino acid phosphorylation
Zm00001d002618	Zm00001d026126	-1.34542	0.00111435	bnl10.13a;è½: NCBI: serine/threonine-protein kinase PIX13	AT2G17220.1	Protein kinase superfamily protein	protein amino acid phosphorylation
Zm00001d002618	Zm00001d028752	-2.11976	6.54517e-09	Probable protein phosphatase 2C 30	AT2G30020.1	Protein phosphatase 2C family protein	protein amino acid phosphorylation
Zm00001d002618	Zm00001d047732	-1.33918	8.93954e-05	Probable protein phosphatase 2C 30	AT2G30020.1	Protein phosphatase 2C family protein	protein amino acid phosphorylation
Zm00001d002618	Zm00001d013220	-1.31481	9.65347e-08	Probable protein phosphatase 2C 48	AT4G33920.1	Protein phosphatase 2C family protein	protein amino acid phosphorylation
Zm00001d002618	Zm00001d024522	-1.32343	0.0325946	bHLH	HLH DNA-binding domain superfamily protein	AT5G57150.1	basic helix-loop-helix (bHLH) DNA-binding superfamily protein
Zm00001d002618	Zm00001d033957	-1.52905	1.7719e-05	bHLH	Helix-loop-helix DNA-binding domain containing protein	AT5G43650.1	basic helix-loop-helix (bHLH) DNA-binding superfamily protein (BHLH92)
Zm00001d002618	Zm00001d026563	-1.41046	0.00610907	ERF	ereb40 (AP2-EREBP-transcription factor 40)		ethylene response factor
Zm00001d002618	Zm00001d021207	-1.67644	0.0143731	ERF	DRE-binding protein 3	AT4G25470.1	C-repeat/DRE binding factor 2 (ATCBF2, CBF2, DREB1C, FTQ4)
Zm00001d002618	Zm00001d021208	-2.18258	0.000324779	ERF	Dehydration-responsive element-binding protein 1B	AT4G25470.1	C-repeat/DRE binding factor 2 (ATCBF2, CBF2, DREB1C, FTQ4)
Zm00001d002618	Zm00001d006170	-2.40849	6.92872e-05	ERF	SbCBF6	AT4G25480.1	dehydration response element B1A (ATCBF3, CBF3, DREB1A)
Zm00001d002618	Zm00001d036003	-1.24468	0.013745	ERF	dbp4;DRE-binding protein4: AP2/ERF transcription factor;	AT4G25480.1	dehydration response element B1A (ATCBF3, CBF3, DREB1A)
Zm00001d002618	Zm00001d024324	-2.65066	0.00010568	ERF	AP2/EREBP transcription factor superfamily protein	AT3G20310.1	ethylene response factor 7 (ATERF-7, ATERF7, ERF7)
Zm00001d002618	Zm00001d026271	-1.06655	0.00976538	ERF	AP2/EREBP transcription factor superfamily protein	AT3G15210.1	ethylene responsive element binding factor 4 (ATERF-4, ATERF4, ERF4, RAP2.5)
Zm00001d002618	Zm00001d031796	-2.67368	0.000648635	ERF	AP2 domain containing protein	AT3G16770.1	ethylene-responsive element binding protein (ATEBP, EBP, ERF72, RAP2.3)
Zm00001d002618	Zm00001d028017	-1.6389	0.00132009	ERF	Ethylene-responsive transcription factor ERF055	AT4G39780.1	Integrase-type DNA-binding superfamily protein
Zm00001d002618	Zm00001d017591	-2.22923	0.000273991	ERF	Ethylene-responsive transcription factor ERF025	AT5G52020.1	Integrase-type DNA-binding superfamily protein
Zm00001d002618	Zm00001d027929	-1.02319	0.000410971	ERF	Ethylene-responsive transcription	AT1G72360.2	Integrase-type DNA-binding superfamily protein (HRE1)
Zm00001d002618	Zm00001d005892	-4.18976	1.06128e-07	ERF	Ethylene-responsive transcription factor ERF109	AT4G34410.1	redox responsive transcription factor 1 (RRTF1)
Zm00001d002618	Zm00001d032295	-1.15545	0.000906204	ERF	dbf1;DRE-binding protein 1:	AT1G78080.1	related to AP2 4 (RAP2.4)
Zm00001d002618	Zm00001d051239	-1.22677	0.00717635	ERF	AP2/EREBP transcription factor superfamily protein	AT1G78080.1	related to AP2 4 (RAP2.4)
Zm00001d002618	Zm00001d027530	-1.72573	3.36925e-06	NAC	nactf53;NAC-transcription factor 53	AT2G17040.1	NAC domain containing protein 36 (anac036, NAC036)
Zm00001d002618	Zm00001d032265	-1.6162	2.7684e-06	WRKY	WRKY69-superfamily of TFs having WRKY and zinc finger domains	AT4G11070.1	WRKY family transcription factor (AtWRKY41, WRKY41)
Zm00001d002618	Zm00001d028941	-1.46742	0.0011046	VQ motif family protein expressed	LOC_Os03g20330.1	VQ domain containing protein putative expressed	growth
Zm00001d002618	Zm00001d044300	-1.77992	1.83053e-07	PIF / Ping-Pong family of plant transposases	AT5G12010.1	nuclease	transposable element
Zm00001d002618	Zm00001d048226	-1.52378	0.000249518	LOC100382983 – uncharacterized LOC100382983	AT1G22470.1	Hypothetical protein
Zm00001d003091	Zm00001d017976	-1.31617	0.0375621	Immediate-early fungal elicitor protein CMPG1	AT1G66160.1	CYS MET PRO and GLY protein 1 (ATCMPG1, CMPG1)	protein amino acid phosphorylation
Zm00001d003091	Zm00001d038791	-1.06847	0.00330933	leucine-rich repeat receptor-like protein kinase family protein	AT5G25930.1	Leucine-rich repeat protein kinase family protein	protein amino acid phosphorylation
Zm00001d003091	Zm00001d029468	-2.58551	2.04104e-07	root-specific kinase 1	AT2G05940.1	Protein kinase superfamily protein	protein amino acid phosphorylation
Zm00001d003091	Zm00001d028447	-1.41194	0.01217	bnlg1484;è½:	AT3G14370.1	Protein kinase superfamily protein (WAG2)	protein amino acid phosphorylation
Zm00001d003091	Zm00001d040094	-1.55543	2.93997e-05	G-type lectin S-receptor-like serine/threonine-protein kinase SD2-5	AT1G66930.1	lectin protein kinase family protein (S-locus )	protein amino acid phosphorylation
Zm00001d003091	Zm00001d021726	-1.20853	0.00795577	G-type lectin S-receptor-like serine/threonine-protein kinase B120	AT4G21380.1	receptor kinase 3 (ARK3, RK3)	protein amino acid phosphorylation
Zm00001d003091	Zm00001d037749	-1.98578	0.00357752	bHLH	HLH DNA-binding domain superfamily protein	AT5G56960.1	basic helix-loop-helix (bHLH) DNA-binding family protein
Zm00001d003091	Zm00001d008399	-1.50361	0.0194649	NAC	NAC domain transcription factor superfamily protein	AT3G04070.1	NAC domain containing protein 47 (anac047, NAC047)
Zm00001d003091	Zm00001d020495	-1.9355	0.00233217	WRKY	WRKY62-superfamily of TFs having WRKY and zinc finger domains	AT4G31800.1	WRKY DNA-binding protein 18 (ATWRKY18, WRKY18)
Zm00001d003091	Zm00001d007329	-2.01936	0.00378826	WRKY	WRKY transcription factor 75	AT5G13080.1	WRKY DNA-binding protein 75 (ATWRKY75, WRKY75)
Zm00001d003091	Zm00001d037542	-1.44274	0.0233801		NAD(P)H dehydrogenase (quinone) [EC:1.6.5.2]	AT5G54500.1	flavodoxin-like quinone reductase 1 (FQR1)
Zm00001d003091	Zm00001d052189	-1.54712	0.0105245		Putative RING zinc finger domain superfamily protein	AT3G05200.1	RING/U-box superfamily protein (ATL6)
Zm00001d003091	Zm00001d033389	-1.42321	0.00497327	VQ motif family protein	AT4G37710.1	VQ motif-containing protein	growth
Zm00001d003091	Zm00001d021949	-1.28025	0.0078691	BTB/POZ domain-containing protein	AT5G48130.1	Phototropic-responsive NPH3 family protein	SIGNAL
Zm00001d003091	Zm00001d038320	-3.25772	5.10119e-05	ERF	AP2/EREBP transcription factor superfamily protein	AT5G61890.1	Integrase-type DNA-binding superfamily protein
Zm00001d003091	Zm00001d025814	-1.94654	0.00107726	Beta-16-galactosyltransferase GALT29A	AT1G08280.1	Glycosyltransferase family 29 (sialyltransferase) family protein	protein amino acid phosphorylation
Zm00001d005682	Zm00001d051643	1.31473	0.000480314			AT3G57930.1	rho GTPase-activating gacO-like protein
Zm00001d005682	Zm00001d009248	1.24511	0.00817646	respiratory burst oxidase [EC:1.6.3.- 1.11.1.-]	LOC_Os01g25820	Respiratory burst oxidase	MAPK signaling pathway - plant
Zm00001d005682	Zm00001d027335	1.22859	0.0213833	Trihelix transcription factor GT-2	AT1G76890.2	Duplicated homeodomain-like superfamily protein (AT-GT2, GT2)	G-protein coupled receptor protein signaling pathway
Zm00001d005682	Zm00001d047081	2.10624	0.00187514	GATA transcription factor 2	AT3G60530.1	GATA transcription factor 4 (GATA4)	G-protein coupled receptor protein signaling pathway
Zm00001d005682	Zm00001d052518	1.62989	0.000134593	Pollen Ole e 1 allergen and extensin family protein	AT5G15780.1	Pollen Ole e 1 allergen and extensin family protein	G-protein coupled receptor protein signaling pathway
Zm00001d005682	Zm00001d028317	1.00197	0.0134744	Leucine-rich repeat receptor-like serine/threonine-protein kinase BAM3	AT3G49670.1	Leucine-rich receptor-like protein kinase family protein (BAM2)	protein amino acid phosphorylation
Zm00001d005682	Zm00001d048054	1.15736	0.00332852	leucine-rich repeat receptor-like protein kinase family protein	AT1G48480.1	Leucine-rich repeat protein kinase family protein (RKL1)	protein amino acid phosphorylation
Zm00001d005682	Zm00001d008724	1.24858	0.000267093	Protein NSP-INTERACTING KINASE 3	AT1G60800.1	Leucine-rich repeat protein kinase-NSP-interacting kinase 3 (NIK3)	protein amino acid phosphorylation
Zm00001d005682	Zm00001d030551	1.07121	0.00169673	Protein STRUBBELIG-RECEPTOR FAMILY 7	AT3G14350.3	Leucine-rich repeat protein-STRUBBELIG-receptor family 7 (SRF7)	protein amino acid phosphorylation
Zm00001d005682	Zm00001d046655	1.79308	0.00031792	STRUBBELIG family receptor protein kinase	AT4G22130.1	Leucine-rich repeat protein-STRUBBELIG-receptor family 8 (SRF8)	protein amino acid phosphorylation
Zm00001d005682	Zm00001d017473	1.05676	0.000171321	Protein kinase superfamily protein	AT5G07620.1	Protein kinase superfamily protein	protein amino acid phosphorylation
Zm00001d005682	Zm00001d043741	-1.42791	0.00344233	mitogen-activated protein kinase kinase kinase 17/18	AT4G26890.1	mitogen-activated protein kinase kinase kinase 16 (MAPKKK16)	MAPK signaling pathway - plant
Zm00001d005682	Zm00001d029402	1.74413	0.00200457	bHLH	conserved peptide upstream open reading frame 37	AT3G21330.1	basic helix-loop-helix (bHLH) DNA-binding superfamily protein
Zm00001d005682	Zm00001d041853	1.03008	0.00127684	MYB	myb8;myb transcription factor8:	AT4G38620.1	myb domain protein 4 (ATMYB4, MYB4)
Zm00001d005682	Zm00001d048082	1.57658	0.0220626	MIKC_MADS	Zea mays MADS8	AT1G24260.2	K-box region and MADS-box transcription factor family protein (AGL9, SEP3)
Zm00001d005682	Zm00001d027431	1.27422	0.00055004	TALE	knox1;knotted related homeobox1:	AT1G62990.1	KNOTTED-like homeobox of Arabidopsis thaliana 7 (IXR11, KNAT7)
Zm00001d005682	Zm00001d023336	1.24526	0.00660459	WRKY	WRKY DNA-binding domain superfamily protein	AT4G23810.1	WRKY family transcription factor (ATWRKY53, WRKY53)
Zm00001d005682	Zm00001d020903	1.09057	0.000170957		Fasciclin-like arabinogalactan protein 7	AT2G04780.1	FASCICLIN-like arabinoogalactan 7 (FLA7)
Zm00001d005682	Zm00001d047512	1.32084	0.0465533		transcription regulators	AT3G56220.1	transcription regulator
Zm00001d005682	Zm00001d020317	1.35029	0.0325275			AT1G23965.1	transcription factor
Zm00001d005682	Zm00001d013003	-1.04946	0.0124461	NAC	NAC domain-containing protein 2	AT5G08790.1	NAC (No Apical Meristem) domain transcriptional regulator (anac081, ATAF2)
Zm00001d005682	Zm00001d016059	1.70338	0.00420425	arabinogalactan protein 16	AT2G46330.1	arabinogalactan protein 16 (AGP16, ATAGP16)	cell surface proteoglycans
Zm00001d005682	Zm00001d011352	2.07947	0.000261847	Electron transporter	AT1G53300.1	tetratricopetide-repeat thioredoxin-like 1 (TTL1)	Antioxidant
Zm00001d005682	Zm00001d028725	1.18557	0.00191394	Beta3-glucuronyltransferase	AT2G37090.1	Nucleotide-diphospho-sugar transferases superfamily protein (IRX9)	cell surface proteoglycans
Zm00001d005682	Zm00001d042499	1.54456	0.00042696	methyltransferase PMT19	AT2G43200.1	S-adenosyl-L-methionine-dependent methyltransferases superfamily protein	protein modification
Zm00001d005682	Zm00001d046852	1.1502	0.0301187	Heptahelical transmembrane protein 2	AT4G30850.1	heptahelical transmembrane protein2 (HHP2)	SIGNAL
Zm00001d005682	Zm00001d030864	1.35266	0.00422848	BTB/POZ domain-containing protein NPY2	AT2G14820.1	Phototropic-responsive NPH3 family protein (NPY2)	SIGNAL
Zm00001d005682	Zm00001d012578	1.08094	0.0220862	DNA glycosylase superfamily protein	AT5G44680.1	DNA glycosylase superfamily protein
Zm00001d005682	Zm00001d043196	2.9	8.36383e-05	DNA glycosylase superfamily protein	AT5G44680.1	DNA glycosylase superfamily protein
Zm00001d005682	Zm00001d049722	-2.18661	0.00786008	Cell wall / vacuolar inhibitor of fructosidase 2	AT5G64620.1	cell wall / vacuolar inhibitor of fructosidase 2 (ATC/VIF2, C/VIF2)	SIGNAL
Zm00001d005682	Zm00001d040205	1.77568	2.05401e-05	phospholipase C [EC:3.1.4.3]	AT3G48610.1	non-specific phospholipase C6 (NPC6)	Glycerophospholipid metabolism
Zm00001d005682	Zm00001d013461	1.26409	0.0444781	secretory phospholipase A2 [EC:3.1.1.4]	AT2G06925.1	Phospholipase A2 family protein (ATSPLA2-ALPHA, PLA2-ALPHA)	Glycerophospholipid metabolism
Zm00001d005682	Zm00001d046444	1.45067	0.000702215	3-ketoacyl-CoA synthase [EC:2.3.1.199]	AT2G26640.1	3-ketoacyl-CoA synthase 11 (KCS11)	Lipid metabolism
Zm00001d005682	Zm00001d014487	1.3319	0.0153625	GDSL esterase/lipase	AT2G42990.1	GDSL-like Lipase/Acylhydrolase superfamily protein	Lipid metabolism
Zm00001d005682	Zm00001d036175	1.34144	0.0038035	GDSL esterase/lipase APG	AT3G16370.1	GDSL-like Lipase/Acylhydrolase superfamily protein	Lipid metabolism
Zm00001d005682	Zm00001d045302	1.14	0.00262251	znod1;Zea nodulation homolog1:	AT5G45910.1	GDSL-like Lipase/Acylhydrolase superfamily protein	Lipid metabolism
Zm00001d005682	Zm00001d048494	1.43995	0.0053723	Hydroxymethylglutaryl-CoA synthase%3B	AT4G11820.2	hydroxymethylglutaryl-CoA synthase (EMB2778, FKP1, HMGS, MVA1)	Lipid metabolism
Zm00001d005682	Zm00001d019669	1.40616	0.00687415	cinnamoyl-CoA reductase [EC:1.2.1.44]	AT1G15950.1	cinnamoyl coa reductase 1 (ATCCR1, CCR1, IRX4)	Phenylpropanoid biosynthesis
Zm00001d005682	Zm00001d028199	1.92961	8.43056e-07	beta-glucosidase [EC:3.2.1.21]	AT1G26560.1	beta glucosidase 40 (BGLU40)	Phenylpropanoid biosynthesis
Zm00001d005682	Zm00001d018790	1.27877	0.000283365	glyoxylate/hydroxypyruvate reductase [EC:1.1.1.79 1.1.1.81]	AT1G12550.1	D-isomer specific 2-hydroxyacid dehydrogenase family protein	Glycine, serine and threonine metabolism
Zm00001d005682	Zm00001d048993	1.45361	0.00347993	alpha-L-arabinofuranosidase [EC:3.2.1.55]	AT3G10740.1	alpha-L-arabinofuranosidase 1 (ARAF, ARAF1, ASD1, ATASD1)	Amino sugar and nucleotide sugar metabolism
Zm00001d005782	Zm00001d017976	-1.31617	0.0375621	Immediate-early fungal elicitor protein CMPG1	AT1G66160.1	CYS MET PRO and GLY protein 1 (ATCMPG1, CMPG1)	protein amino acid phosphorylation
Zm00001d005782	Zm00001d038791	-1.06847	0.00330933	leucine-rich repeat receptor-like protein kinase family protein	AT5G25930.1	Leucine-rich repeat protein kinase family protein	protein amino acid phosphorylation
Zm00001d005782	Zm00001d029468	-2.58551	2.04104e-07	root-specific kinase 1	AT2G05940.1	Protein kinase superfamily protein	protein amino acid phosphorylation
Zm00001d005782	Zm00001d028447	-1.41194	0.01217	bnlg1484;è½:	AT3G14370.1	Protein kinase superfamily protein (WAG2)	protein amino acid phosphorylation
Zm00001d005782	Zm00001d040094	-1.55543	2.93997e-05	G-type lectin S-receptor-like serine/threonine-protein kinase SD2-5	AT1G66930.1	lectin protein kinase family protein (S-locus )	protein amino acid phosphorylation
Zm00001d005782	Zm00001d021726	-1.20853	0.00795577	G-type lectin S-receptor-like serine/threonine-protein kinase B120	AT4G21380.1	receptor kinase 3 (ARK3, RK3)	protein amino acid phosphorylation
Zm00001d005782	Zm00001d037749	-1.98578	0.00357752	bHLH	HLH DNA-binding domain superfamily protein	AT5G56960.1	basic helix-loop-helix (bHLH) DNA-binding family protein
Zm00001d005782	Zm00001d008399	-1.50361	0.0194649	NAC	NAC domain transcription factor superfamily protein	AT3G04070.1	NAC domain containing protein 47 (anac047, NAC047)
Zm00001d005782	Zm00001d020495	-1.9355	0.00233217	WRKY	WRKY62-superfamily of TFs having WRKY and zinc finger domains	AT4G31800.1	WRKY DNA-binding protein 18 (ATWRKY18, WRKY18)
Zm00001d005782	Zm00001d007329	-2.01936	0.00378826	WRKY	WRKY transcription factor 75	AT5G13080.1	WRKY DNA-binding protein 75 (ATWRKY75, WRKY75)
Zm00001d005782	Zm00001d037542	-1.44274	0.0233801		NAD(P)H dehydrogenase (quinone) [EC:1.6.5.2]	AT5G54500.1	flavodoxin-like quinone reductase 1 (FQR1)
Zm00001d005782	Zm00001d052189	-1.54712	0.0105245		Putative RING zinc finger domain superfamily protein	AT3G05200.1	RING/U-box superfamily protein (ATL6)
Zm00001d005782	Zm00001d033389	-1.42321	0.00497327	VQ motif family protein	AT4G37710.1	VQ motif-containing protein	growth
Zm00001d005782	Zm00001d021949	-1.28025	0.0078691	BTB/POZ domain-containing protein	AT5G48130.1	Phototropic-responsive NPH3 family protein	SIGNAL
Zm00001d005782	Zm00001d038320	-3.25772	5.10119e-05	ERF	AP2/EREBP transcription factor superfamily protein	AT5G61890.1	Integrase-type DNA-binding superfamily protein
Zm00001d005782	Zm00001d010175	-1.5731	0.00716592	ERF	Ethylene-responsive transcription factor ABR1	AT5G61890.1	Integrase-type DNA-binding superfamily protein
Zm00001d005892	Zm00001d021955	-1.13729	0.00369375	Rhodopsin
Zm00001d005892	Zm00001d011023	-3.41484	1.78303e-11
Zm00001d005892	Zm00001d010201	-1.60867	0.000611331	Transcription repressor MYB6	AT4G09460.1	myb domain protein 6 (AtMYB6, MYB6)
Zm00001d005892	Zm00001d010798	-1.65303	0.000101908	oxidative stress 3	AT5G56550.1	oxidative stress 3 (ATOXS3, OXS3)
Zm00001d005892	Zm00001d014625	-1.18006	0.00171678	Cell Division Protein AAA ATPase family	AT3G28580.1	P-loop containing nucleoside triphosphate hydrolases superfamily protein
Zm00001d005892	Zm00001d038471	-1.41651	0.00017944	U-box domain-containing protein 16	AT5G01830.1	ARM repeat superfamily protein
Zm00001d005892	Zm00001d026126	-1.34542	0.00111435	bnl10.13a;è½: NCBI: serine/threonine-protein kinase PIX13	AT2G17220.1	Protein kinase superfamily protein
Zm00001d005892	Zm00001d028752	-2.11976	6.54517e-09	Probable protein phosphatase 2C 30	AT2G30020.1	Protein phosphatase 2C family protein
Zm00001d005892	Zm00001d047732	-1.33918	8.93954e-05	Probable protein phosphatase 2C 30	AT2G30020.1	Protein phosphatase 2C family protein
Zm00001d005892	Zm00001d013220	-1.31481	9.65347e-08	Probable protein phosphatase 2C 48	AT4G33920.1	Protein phosphatase 2C family protein
Zm00001d005892	Zm00001d024522	-1.32343	0.0325946	bHLH	HLH DNA-binding domain superfamily protein	AT5G57150.1
Zm00001d005892	Zm00001d033957	-1.52905	1.7719e-05	bHLH	Helix-loop-helix DNA-binding domain containing protein	AT5G43650.1
Zm00001d005892	Zm00001d026563	-1.41046	0.00610907	ERF	ereb40 (AP2-EREBP-transcription factor 40)
Zm00001d005892	Zm00001d021207	-1.67644	0.0143731	ERF	DRE-binding protein 3	AT4G25470.1
Zm00001d005892	Zm00001d021208	-2.18258	0.000324779	ERF	Dehydration-responsive element-binding protein 1B	AT4G25470.1
Zm00001d005892	Zm00001d006170	-2.40849	6.92872e-05	ERF	SbCBF6	AT4G25480.1
Zm00001d005892	Zm00001d024324	-2.65066	0.00010568	ERF	AP2/EREBP transcription factor superfamily protein	AT3G20310.1
Zm00001d005892	Zm00001d026271	-1.06655	0.00976538	ERF	AP2/EREBP transcription factor superfamily protein	AT3G15210.1
Zm00001d005892	Zm00001d031796	-2.67368	0.000648635	ERF	AP2 domain containing protein	AT3G16770.1
Zm00001d005892	Zm00001d028017	-1.6389	0.00132009	ERF	Ethylene-responsive transcription factor ERF055	AT4G39780.1
Zm00001d005892	Zm00001d017591	-2.22923	0.000273991	ERF	Ethylene-responsive transcription factor ERF025	AT5G52020.1
Zm00001d005892	Zm00001d027929	-1.02319	0.000410971	ERF	Ethylene-responsive transcription	AT1G72360.2
Zm00001d005892	Zm00001d032295	-1.15545	0.000906204	ERF	dbf1;DRE-binding protein 1:	AT1G78080.1
Zm00001d005892	Zm00001d051239	-1.22677	0.00717635	ERF	AP2/EREBP transcription factor superfamily protein	AT1G78080.1
Zm00001d005892	Zm00001d027530	-1.72573	3.36925e-06	NAC	nactf53;NAC-transcription factor 53	AT2G17040.1
Zm00001d005892	Zm00001d032265	-1.6162	2.7684e-06	WRKY	WRKY69-superfamily of TFs having WRKY and zinc finger domains	AT4G11070.1
Zm00001d005892	Zm00001d028941	-1.46742	0.0011046	VQ motif family protein expressed	LOC_Os03g20330.1	VQ domain containing protein putative expressed
Zm00001d005892	Zm00001d044300	-1.77992	1.83053e-07	PIF / Ping-Pong family of plant transposases	AT5G12010.1	nuclease
Zm00001d005892	Zm00001d048226	-1.52378	0.000249518	LOC100382983 – uncharacterized LOC100382983	AT1G22470.1	Hypothetical protein
Zm00001d006053	Zm00001d038791	-1.06847	0.00330933	leucine-rich repeat receptor-like protein kinase family protein	AT5G25930.1	Leucine-rich repeat protein kinase family protein	protein amino acid phosphorylation
Zm00001d006053	Zm00001d040094	-1.55543	2.93997e-05	G-type lectin S-receptor-like serine/threonine-protein kinase SD2-5	AT1G66930.1	lectin protein kinase family protein (S-locus )	protein amino acid phosphorylation
Zm00001d006053	Zm00001d021726	-1.20853	0.00795577	G-type lectin S-receptor-like serine/threonine-protein kinase B120	AT4G21380.1	receptor kinase 3 (ARK3, RK3)	protein amino acid phosphorylation
Zm00001d006053	Zm00001d008399	-1.50361	0.0194649	NAC	NAC domain transcription factor superfamily protein	AT3G04070.1	NAC domain containing protein 47 (anac047, NAC047)
Zm00001d006053	Zm00001d037542	-1.44274	0.0233801		NAD(P)H dehydrogenase (quinone) [EC:1.6.5.2]	AT5G54500.1	flavodoxin-like quinone reductase 1 (FQR1)
Zm00001d006053	Zm00001d043480	-1.07537	0.000572994	Proline-rich receptor-like protein kinase PERK15	AT3G24550.1	proline extensin-like receptor kinase 1 (ATPERK1, PERK1)	G-protein coupled receptor protein signaling pathway
Zm00001d006053	Zm00001d006195	-1.02319	0.0128743	HD-ZIP	Homeobox-leucine zipper protein ATHB-12	AT2G46680.1	homeobox 7 (ATHB-7, ATHB7, HB-7)
Zm00001d006053	Zm00001d048647	-1.0667	0.017565	MYB	MYB DNA-binding domain superfamily protein	AT1G48000.1	myb domain protein 112 (AtMYB112, MYB112)
Zm00001d006053	Zm00001d020984	-1.20856	0.00325488	sarcosine oxidase / L-pipecolate oxidase [EC:1.5.3.1 1.5.3.7]	AT2G24580.1	FAD-dependent oxidoreductase family protein	Peroxisome
Zm00001d006053	Zm00001d022424	-1.1898	0.0136827	NAC	NAC domain transcription factor	AT3G04070.1	NAC domain containing protein 47 (anac047, NAC047)
Zm00001d006053	Zm00001d023811	-1.90367	0.00410016	Pathogenesis-related protein STH-21	LOC_Os12g36830.1	pathogenesis-related Bet v I family protein putative expressed	defense
Zm00001d006170	Zm00001d021955	-1.13729	0.00369375	Rhodopsin			G-protein coupled receptor protein signaling pathway
Zm00001d006170	Zm00001d011023	-3.41484	1.78303e-11				G-protein coupled receptor protein signaling pathway
Zm00001d006170	Zm00001d010201	-1.60867	0.000611331	Transcription repressor MYB6	AT4G09460.1	myb domain protein 6 (AtMYB6, MYB6)	G-protein coupled receptor protein signaling pathway
Zm00001d006170	Zm00001d010798	-1.65303	0.000101908	oxidative stress 3	AT5G56550.1	oxidative stress 3 (ATOXS3, OXS3)	G-protein coupled receptor protein signaling pathway
Zm00001d006170	Zm00001d014625	-1.18006	0.00171678	Cell Division Protein AAA ATPase family	AT3G28580.1	P-loop containing nucleoside triphosphate hydrolases superfamily protein	G-protein coupled receptor protein signaling pathway
Zm00001d006170	Zm00001d038471	-1.41651	0.00017944	U-box domain-containing protein 16	AT5G01830.1	ARM repeat superfamily protein	protein amino acid phosphorylation
Zm00001d006170	Zm00001d026126	-1.34542	0.00111435	bnl10.13a;è½: NCBI: serine/threonine-protein kinase PIX13	AT2G17220.1	Protein kinase superfamily protein	protein amino acid phosphorylation
Zm00001d006170	Zm00001d028752	-2.11976	6.54517e-09	Probable protein phosphatase 2C 30	AT2G30020.1	Protein phosphatase 2C family protein	protein amino acid phosphorylation
Zm00001d006170	Zm00001d047732	-1.33918	8.93954e-05	Probable protein phosphatase 2C 30	AT2G30020.1	Protein phosphatase 2C family protein	protein amino acid phosphorylation
Zm00001d006170	Zm00001d013220	-1.31481	9.65347e-08	Probable protein phosphatase 2C 48	AT4G33920.1	Protein phosphatase 2C family protein	protein amino acid phosphorylation
Zm00001d006170	Zm00001d024522	-1.32343	0.0325946	bHLH	HLH DNA-binding domain superfamily protein	AT5G57150.1	basic helix-loop-helix (bHLH) DNA-binding superfamily protein
Zm00001d006170	Zm00001d033957	-1.52905	1.7719e-05	bHLH	Helix-loop-helix DNA-binding domain containing protein	AT5G43650.1	basic helix-loop-helix (bHLH) DNA-binding superfamily protein (BHLH92)
Zm00001d006170	Zm00001d026563	-1.41046	0.00610907	ERF	ereb40 (AP2-EREBP-transcription factor 40)		ethylene response factor
Zm00001d006170	Zm00001d021207	-1.67644	0.0143731	ERF	DRE-binding protein 3	AT4G25470.1	C-repeat/DRE binding factor 2 (ATCBF2, CBF2, DREB1C, FTQ4)
Zm00001d006170	Zm00001d021208	-2.18258	0.000324779	ERF	Dehydration-responsive element-binding protein 1B	AT4G25470.1	C-repeat/DRE binding factor 2 (ATCBF2, CBF2, DREB1C, FTQ4)
Zm00001d006170	Zm00001d024324	-2.65066	0.00010568	ERF	AP2/EREBP transcription factor superfamily protein	AT3G20310.1	ethylene response factor 7 (ATERF-7, ATERF7, ERF7)
Zm00001d006170	Zm00001d026271	-1.06655	0.00976538	ERF	AP2/EREBP transcription factor superfamily protein	AT3G15210.1	ethylene responsive element binding factor 4 (ATERF-4, ATERF4, ERF4, RAP2.5)
Zm00001d006170	Zm00001d031796	-2.67368	0.000648635	ERF	AP2 domain containing protein	AT3G16770.1	ethylene-responsive element binding protein (ATEBP, EBP, ERF72, RAP2.3)
Zm00001d006170	Zm00001d028017	-1.6389	0.00132009	ERF	Ethylene-responsive transcription factor ERF055	AT4G39780.1	Integrase-type DNA-binding superfamily protein
Zm00001d006170	Zm00001d017591	-2.22923	0.000273991	ERF	Ethylene-responsive transcription factor ERF025	AT5G52020.1	Integrase-type DNA-binding superfamily protein
Zm00001d006170	Zm00001d027929	-1.02319	0.000410971	ERF	Ethylene-responsive transcription	AT1G72360.2	Integrase-type DNA-binding superfamily protein (HRE1)
Zm00001d006170	Zm00001d032295	-1.15545	0.000906204	ERF	dbf1;DRE-binding protein 1:	AT1G78080.1	related to AP2 4 (RAP2.4)
Zm00001d006170	Zm00001d051239	-1.22677	0.00717635	ERF	AP2/EREBP transcription factor superfamily protein	AT1G78080.1	related to AP2 4 (RAP2.4)
Zm00001d006170	Zm00001d027530	-1.72573	3.36925e-06	NAC	nactf53;NAC-transcription factor 53	AT2G17040.1	NAC domain containing protein 36 (anac036, NAC036)
Zm00001d006170	Zm00001d032265	-1.6162	2.7684e-06	WRKY	WRKY69-superfamily of TFs having WRKY and zinc finger domains	AT4G11070.1	WRKY family transcription factor (AtWRKY41, WRKY41)
Zm00001d006170	Zm00001d028941	-1.46742	0.0011046	VQ motif family protein expressed	LOC_Os03g20330.1	VQ domain containing protein putative expressed	growth
Zm00001d006170	Zm00001d044300	-1.77992	1.83053e-07	PIF / Ping-Pong family of plant transposases	AT5G12010.1	nuclease	transposable element
Zm00001d006170	Zm00001d048226	-1.52378	0.000249518	LOC100382983 – uncharacterized LOC100382983	AT1G22470.1	Hypothetical protein
Zm00001d006170	Zm00001d036003	-1.24468	0.013745	ERF	dbp4;DRE-binding protein4: AP2/ERF transcription factor;	AT4G25480.1	dehydration response element B1A (ATCBF3, CBF3, DREB1A)
Zm00001d006170	Zm00001d043877	-1.72367	0.00236839	NAC	NAC domain-containing protein 72	AT1G12260.1	NAC 007 (ANAC007, EMB2749, NAC007, VND4)
Zm00001d006170	Zm00001d050247	-1.13921	0.00239481	WRKY	WRKY WRKY69-superfamily of TFs having WRKY and zinc finger domains	AT4G11070.1	WRKY family transcription factor (AtWRKY41, WRKY41)
Zm00001d006170	Zm00001d007915	-1.14986	6.19304e-05	E3 ubiquitin-protein ligase RHF2A	AT5G22000.2	RING-H2 group F2A (RHF2A)	protein ubiquitination
Zm00001d006195	Zm00001d038791	-1.06847	0.00330933	leucine-rich repeat receptor-like protein kinase family protein	AT5G25930.1	Leucine-rich repeat protein kinase family protein	protein amino acid phosphorylation
Zm00001d006195	Zm00001d040094	-1.55543	2.93997e-05	G-type lectin S-receptor-like serine/threonine-protein kinase SD2-5	AT1G66930.1	lectin protein kinase family protein (S-locus )	protein amino acid phosphorylation
Zm00001d006195	Zm00001d021726	-1.20853	0.00795577	G-type lectin S-receptor-like serine/threonine-protein kinase B120	AT4G21380.1	receptor kinase 3 (ARK3, RK3)	protein amino acid phosphorylation
Zm00001d006195	Zm00001d008399	-1.50361	0.0194649	NAC	NAC domain transcription factor superfamily protein	AT3G04070.1	NAC domain containing protein 47 (anac047, NAC047)
Zm00001d006195	Zm00001d037542	-1.44274	0.0233801		NAD(P)H dehydrogenase (quinone) [EC:1.6.5.2]	AT5G54500.1	flavodoxin-like quinone reductase 1 (FQR1)
Zm00001d006195	Zm00001d043480	-1.07537	0.000572994	Proline-rich receptor-like protein kinase PERK15	AT3G24550.1	proline extensin-like receptor kinase 1 (ATPERK1, PERK1)	G-protein coupled receptor protein signaling pathway
Zm00001d006195	Zm00001d048647	-1.0667	0.017565	MYB	MYB DNA-binding domain superfamily protein	AT1G48000.1	myb domain protein 112 (AtMYB112, MYB112)
Zm00001d006195	Zm00001d020984	-1.20856	0.00325488	sarcosine oxidase / L-pipecolate oxidase [EC:1.5.3.1 1.5.3.7]	AT2G24580.1	FAD-dependent oxidoreductase family protein	Peroxisome
Zm00001d006195	Zm00001d022424	-1.1898	0.0136827	NAC	NAC domain transcription factor	AT3G04070.1	NAC domain containing protein 47 (anac047, NAC047)
Zm00001d006195	Zm00001d023811	-1.90367	0.00410016	Pathogenesis-related protein STH-21	LOC_Os12g36830.1	pathogenesis-related Bet v I family protein putative expressed	defense
Zm00001d006195	Zm00001d017976	-1.31617	0.0375621	Immediate-early fungal elicitor protein CMPG1	AT1G66160.1	CYS MET PRO and GLY protein 1 (ATCMPG1, CMPG1)	protein amino acid phosphorylation
Zm00001d006195	Zm00001d029468	-2.58551	2.04104e-07	root-specific kinase 1	AT2G05940.1	Protein kinase superfamily protein	protein amino acid phosphorylation
Zm00001d006195	Zm00001d028447	-1.41194	0.01217	bnlg1484;è½:	AT3G14370.1	Protein kinase superfamily protein (WAG2)	protein amino acid phosphorylation
Zm00001d006195	Zm00001d037749	-1.98578	0.00357752	bHLH	HLH DNA-binding domain superfamily protein	AT5G56960.1	basic helix-loop-helix (bHLH) DNA-binding family protein
Zm00001d006195	Zm00001d020495	-1.9355	0.00233217	WRKY	WRKY62-superfamily of TFs having WRKY and zinc finger domains	AT4G31800.1	WRKY DNA-binding protein 18 (ATWRKY18, WRKY18)
Zm00001d006195	Zm00001d007329	-2.01936	0.00378826	WRKY	WRKY transcription factor 75	AT5G13080.1	WRKY DNA-binding protein 75 (ATWRKY75, WRKY75)
Zm00001d006195	Zm00001d052189	-1.54712	0.0105245		Putative RING zinc finger domain superfamily protein	AT3G05200.1	RING/U-box superfamily protein (ATL6)
Zm00001d006195	Zm00001d033389	-1.42321	0.00497327	VQ motif family protein	AT4G37710.1	VQ motif-containing protein	growth
Zm00001d006195	Zm00001d021949	-1.28025	0.0078691	BTB/POZ domain-containing protein	AT5G48130.1	Phototropic-responsive NPH3 family protein	SIGNAL
Zm00001d006195	Zm00001d025814	-1.94654	0.00107726	Beta-16-galactosyltransferase GALT29A	AT1G08280.1	Glycosyltransferase family 29 (sialyltransferase) family protein	protein amino acid phosphorylation
Zm00001d006195	Zm00001d013907	-1.16921	0.00855999	Nonspecific lipid-transfer protein	AT5G38170.1	Bifunctional inhibitor/lipid-transfer protein/seed storage 2S albumin superfamily	lipid transfer protein (LTP)
Zm00001d006608	Zm00001d032265	-1.6162	2.7684e-06	WRKY	WRKY69-superfamily of TFs having WRKY and zinc finger domains	AT4G11070.1	WRKY family transcription factor (AtWRKY41, WRKY41)
Zm00001d006608	Zm00001d020137	-1.21122	0.005155	WRKY	WRKY transcription factor 30	AT4G23810.1	WRKY family transcription factor (ATWRKY53, WRKY53)
Zm00001d006608	Zm00001d032069	-1.28838	0.00331649	root-specific kinase 1	AT2G05940.1	Protein kinase superfamily protein	protein amino acid phosphorylation
Zm00001d006608	Zm00001d044136	1.22099	0.0221437	glycerol-3-phosphate acyltransferase [EC:2.3.1.15 2.3.1.198]	AT1G06520.1	glycerol-3-phosphate acyltransferase 1 (ATGPAT1, GPAT1)	Glycerophospholipid metabolism
Zm00001d007329	Zm00001d038791	-1.06847	0.00330933	leucine-rich repeat receptor-like protein kinase family protein	AT5G25930.1	Leucine-rich repeat protein kinase family protein	protein amino acid phosphorylation
Zm00001d007329	Zm00001d040094	-1.55543	2.93997e-05	G-type lectin S-receptor-like serine/threonine-protein kinase SD2-5	AT1G66930.1	lectin protein kinase family protein (S-locus )	protein amino acid phosphorylation
Zm00001d007329	Zm00001d021726	-1.20853	0.00795577	G-type lectin S-receptor-like serine/threonine-protein kinase B120	AT4G21380.1	receptor kinase 3 (ARK3, RK3)	protein amino acid phosphorylation
Zm00001d007329	Zm00001d008399	-1.50361	0.0194649	NAC	NAC domain transcription factor superfamily protein	AT3G04070.1	NAC domain containing protein 47 (anac047, NAC047)
Zm00001d007329	Zm00001d037542	-1.44274	0.0233801		NAD(P)H dehydrogenase (quinone) [EC:1.6.5.2]	AT5G54500.1	flavodoxin-like quinone reductase 1 (FQR1)
Zm00001d007329	Zm00001d043480	-1.07537	0.000572994	Proline-rich receptor-like protein kinase PERK15	AT3G24550.1	proline extensin-like receptor kinase 1 (ATPERK1, PERK1)	G-protein coupled receptor protein signaling pathway
Zm00001d007329	Zm00001d048647	-1.0667	0.017565	MYB	MYB DNA-binding domain superfamily protein	AT1G48000.1	myb domain protein 112 (AtMYB112, MYB112)
Zm00001d007329	Zm00001d020984	-1.20856	0.00325488	sarcosine oxidase / L-pipecolate oxidase [EC:1.5.3.1 1.5.3.7]	AT2G24580.1	FAD-dependent oxidoreductase family protein	Peroxisome
Zm00001d007329	Zm00001d017976	-1.31617	0.0375621	Immediate-early fungal elicitor protein CMPG1	AT1G66160.1	CYS MET PRO and GLY protein 1 (ATCMPG1, CMPG1)	protein amino acid phosphorylation
Zm00001d007329	Zm00001d029468	-2.58551	2.04104e-07	root-specific kinase 1	AT2G05940.1	Protein kinase superfamily protein	protein amino acid phosphorylation
Zm00001d007329	Zm00001d028447	-1.41194	0.01217	bnlg1484;è½:	AT3G14370.1	Protein kinase superfamily protein (WAG2)	protein amino acid phosphorylation
Zm00001d007329	Zm00001d037749	-1.98578	0.00357752	bHLH	HLH DNA-binding domain superfamily protein	AT5G56960.1	basic helix-loop-helix (bHLH) DNA-binding family protein
Zm00001d007329	Zm00001d020495	-1.9355	0.00233217	WRKY	WRKY62-superfamily of TFs having WRKY and zinc finger domains	AT4G31800.1	WRKY DNA-binding protein 18 (ATWRKY18, WRKY18)
Zm00001d007329	Zm00001d052189	-1.54712	0.0105245		Putative RING zinc finger domain superfamily protein	AT3G05200.1	RING/U-box superfamily protein (ATL6)
Zm00001d007329	Zm00001d033389	-1.42321	0.00497327	VQ motif family protein	AT4G37710.1	VQ motif-containing protein	growth
Zm00001d007329	Zm00001d021949	-1.28025	0.0078691	BTB/POZ domain-containing protein	AT5G48130.1	Phototropic-responsive NPH3 family protein	SIGNAL
Zm00001d007329	Zm00001d025814	-1.94654	0.00107726	Beta-16-galactosyltransferase GALT29A	AT1G08280.1	Glycosyltransferase family 29 (sialyltransferase) family protein	protein amino acid phosphorylation
Zm00001d007329	Zm00001d013907	-1.16921	0.00855999	Nonspecific lipid-transfer protein	AT5G38170.1	Bifunctional inhibitor/lipid-transfer protein/seed storage 2S albumin superfamily	lipid transfer protein (LTP)
Zm00001d007329	Zm00001d038320	-3.25772	5.10119e-05	ERF	AP2/EREBP transcription factor superfamily protein	AT5G61890.1	Integrase-type DNA-binding superfamily protein
Zm00001d007329	Zm00001d010175	-1.5731	0.00716592	ERF	Ethylene-responsive transcription factor ABR1	AT5G61890.1	Integrase-type DNA-binding superfamily protein
Zm00001d007329	Zm00001d009999	-1.40446	0.00275467	bHLH	HLH DNA-binding domain superfamily protein	AT5G56960.1	basic helix-loop-helix (bHLH) DNA-binding family protein
Zm00001d007329	Zm00001d035542	-1.24933	0.000120783	GPRP	LOC_Os08g28560.1	expressed protein	G-protein coupled receptor protein signaling pathway
Zm00001d007329	Zm00001d018332	-1.22177	0.00015503	Glutamate receptor 2.7	AT2G29110.1	glutamate receptor 2.8 (ATGLR2.8, GLR2.8)	G-protein coupled receptor protein signaling pathway
Zm00001d007329	Zm00001d043200	-1.37265	0.000205915		AT5G45530.1	transmembrane protein	G-protein coupled receptor protein signaling pathway
Zm00001d007329	Zm00001d038503	-1.28133	0.00667002	Leucine-rich repeat protein kinase family protein	AT1G06840.1	Leucine-rich repeat protein kinase family protein	protein amino acid phosphorylation
Zm00001d007329	Zm00001d045785	-1.87516	3.57231e-06	Leucine-rich repeat receptor-like serine/threonine/tyrosine-protein kinase SOBIR1	AT2G31880.1	Leucine-rich repeat protein kinase family protein	protein amino acid phosphorylation
Zm00001d007329	Zm00001d023611	-1.34313	0.0429356	leucine-rich repeat receptor-like protein kinase family protein	AT5G25930.1	Leucine-rich repeat protein kinase family protein	protein amino acid phosphorylation
Zm00001d007329	Zm00001d007789	-1.0083	0.00403796	receptor-like protein kinase 4	AT2G19130.1	lectin protein kinase family protein (S-locus )	protein amino acid phosphorylation
Zm00001d007329	Zm00001d020703	-1.30377	1.34034e-05	G-type lectin S-receptor-like serine/threonine-protein kinase	AT5G35370.1	lectin protein kinase family protein (S-locus )	protein amino acid phosphorylation
Zm00001d007329	Zm00001d021727	-1.37073	0.0347954	G-type lectin S-receptor-like serine/threonine-protein kinase B120	AT4G21390.1	lectin protein kinase family protein (S-locus B120 )	protein amino acid phosphorylation
Zm00001d007329	Zm00001d052738	-1.50536	0.0147298	HSF	Heat stress transcription factor B-2b	AT5G62020.1	heat shock transcription factor B2A (AT-HSFB2A, HSFB2A)
Zm00001d007329	Zm00001d009468	-1.39157	0.0376133	RAV	AP2/EREBP transcription factor superfamily protein	AT1G13260.1	related to ABI3/VP1 1 (EDF4, RAV1)
Zm00001d007329	Zm00001d036726	-1.12407	0.026569	WRKY	WRKY DNA-binding domain superfamily protein	AT1G80840.1	WRKY DNA-binding protein 40 (ATWRKY40, WRKY40)
Zm00001d007329	Zm00001d008794	-1.344	0.0289904	WRKY	WRKY DNA-binding domain superfamily protein	AT5G15130.1	WRKY DNA-binding protein 72 (ATWRKY72, WRKY72)
Zm00001d007329	Zm00001d009118	-1.19077	0.00601455	Adenine nucleotide alpha hydrolases-like superfamily protein	AT3G62550.1	Adenine nucleotide alpha hydrolases-like superfamily protein
Zm00001d007329	Zm00001d042063	-1.38646	0.0442319	LOC103650721 – uncharacterized LOC103650721	AT5G12340.1	DUF4228 domain protein
Zm00001d007329	Zm00001d044162	-1.61979	0.000911479	WRKY	WRKY transcription factor 71	AT4G18170.1	WRKY DNA-binding protein 28 (ATWRKY28, WRKY28)
Zm00001d007789	Zm00001d038791	-1.06847	0.00330933	leucine-rich repeat receptor-like protein kinase family protein	AT5G25930.1	Leucine-rich repeat protein kinase family protein	protein amino acid phosphorylation
Zm00001d007789	Zm00001d040094	-1.55543	2.93997e-05	G-type lectin S-receptor-like serine/threonine-protein kinase SD2-5	AT1G66930.1	lectin protein kinase family protein (S-locus )	protein amino acid phosphorylation
Zm00001d007789	Zm00001d021726	-1.20853	0.00795577	G-type lectin S-receptor-like serine/threonine-protein kinase B120	AT4G21380.1	receptor kinase 3 (ARK3, RK3)	protein amino acid phosphorylation
Zm00001d007789	Zm00001d008399	-1.50361	0.0194649	NAC	NAC domain transcription factor superfamily protein	AT3G04070.1	NAC domain containing protein 47 (anac047, NAC047)
Zm00001d007789	Zm00001d037542	-1.44274	0.0233801		NAD(P)H dehydrogenase (quinone) [EC:1.6.5.2]	AT5G54500.1	flavodoxin-like quinone reductase 1 (FQR1)
Zm00001d007789	Zm00001d043480	-1.07537	0.000572994	Proline-rich receptor-like protein kinase PERK15	AT3G24550.1	proline extensin-like receptor kinase 1 (ATPERK1, PERK1)	G-protein coupled receptor protein signaling pathway
Zm00001d007789	Zm00001d048647	-1.0667	0.017565	MYB	MYB DNA-binding domain superfamily protein	AT1G48000.1	myb domain protein 112 (AtMYB112, MYB112)
Zm00001d007789	Zm00001d017976	-1.31617	0.0375621	Immediate-early fungal elicitor protein CMPG1	AT1G66160.1	CYS MET PRO and GLY protein 1 (ATCMPG1, CMPG1)	protein amino acid phosphorylation
Zm00001d007789	Zm00001d029468	-2.58551	2.04104e-07	root-specific kinase 1	AT2G05940.1	Protein kinase superfamily protein	protein amino acid phosphorylation
Zm00001d007789	Zm00001d028447	-1.41194	0.01217	bnlg1484;è½:	AT3G14370.1	Protein kinase superfamily protein (WAG2)	protein amino acid phosphorylation
Zm00001d007789	Zm00001d037749	-1.98578	0.00357752	bHLH	HLH DNA-binding domain superfamily protein	AT5G56960.1	basic helix-loop-helix (bHLH) DNA-binding family protein
Zm00001d007789	Zm00001d020495	-1.9355	0.00233217	WRKY	WRKY62-superfamily of TFs having WRKY and zinc finger domains	AT4G31800.1	WRKY DNA-binding protein 18 (ATWRKY18, WRKY18)
Zm00001d007789	Zm00001d052189	-1.54712	0.0105245		Putative RING zinc finger domain superfamily protein	AT3G05200.1	RING/U-box superfamily protein (ATL6)
Zm00001d007789	Zm00001d033389	-1.42321	0.00497327	VQ motif family protein	AT4G37710.1	VQ motif-containing protein	growth
Zm00001d007789	Zm00001d021949	-1.28025	0.0078691	BTB/POZ domain-containing protein	AT5G48130.1	Phototropic-responsive NPH3 family protein	SIGNAL
Zm00001d007789	Zm00001d025814	-1.94654	0.00107726	Beta-16-galactosyltransferase GALT29A	AT1G08280.1	Glycosyltransferase family 29 (sialyltransferase) family protein	protein amino acid phosphorylation
Zm00001d007789	Zm00001d013907	-1.16921	0.00855999	Nonspecific lipid-transfer protein	AT5G38170.1	Bifunctional inhibitor/lipid-transfer protein/seed storage 2S albumin superfamily	lipid transfer protein (LTP)
Zm00001d007789	Zm00001d038320	-3.25772	5.10119e-05	ERF	AP2/EREBP transcription factor superfamily protein	AT5G61890.1	Integrase-type DNA-binding superfamily protein
Zm00001d007915	Zm00001d010201	-1.60867	0.000611331	Transcription repressor MYB6	AT4G09460.1	myb domain protein 6 (AtMYB6, MYB6)	G-protein coupled receptor protein signaling pathway
Zm00001d007915	Zm00001d010798	-1.65303	0.000101908	oxidative stress 3	AT5G56550.1	oxidative stress 3 (ATOXS3, OXS3)	G-protein coupled receptor protein signaling pathway
Zm00001d007915	Zm00001d038471	-1.41651	0.00017944	U-box domain-containing protein 16	AT5G01830.1	ARM repeat superfamily protein	protein amino acid phosphorylation
Zm00001d007915	Zm00001d028752	-2.11976	6.54517e-09	Probable protein phosphatase 2C 30	AT2G30020.1	Protein phosphatase 2C family protein	protein amino acid phosphorylation
Zm00001d007915	Zm00001d047732	-1.33918	8.93954e-05	Probable protein phosphatase 2C 30	AT2G30020.1	Protein phosphatase 2C family protein	protein amino acid phosphorylation
Zm00001d007915	Zm00001d013220	-1.31481	9.65347e-08	Probable protein phosphatase 2C 48	AT4G33920.1	Protein phosphatase 2C family protein	protein amino acid phosphorylation
Zm00001d007915	Zm00001d024324	-2.65066	0.00010568	ERF	AP2/EREBP transcription factor superfamily protein	AT3G20310.1	ethylene response factor 7 (ATERF-7, ATERF7, ERF7)
Zm00001d007915	Zm00001d031796	-2.67368	0.000648635	ERF	AP2 domain containing protein	AT3G16770.1	ethylene-responsive element binding protein (ATEBP, EBP, ERF72, RAP2.3)
Zm00001d007915	Zm00001d028017	-1.6389	0.00132009	ERF	Ethylene-responsive transcription factor ERF055	AT4G39780.1	Integrase-type DNA-binding superfamily protein
Zm00001d007915	Zm00001d027929	-1.02319	0.000410971	ERF	Ethylene-responsive transcription	AT1G72360.2	Integrase-type DNA-binding superfamily protein (HRE1)
Zm00001d007915	Zm00001d032295	-1.15545	0.000906204	ERF	dbf1;DRE-binding protein 1:	AT1G78080.1	related to AP2 4 (RAP2.4)
Zm00001d007915	Zm00001d044300	-1.77992	1.83053e-07	PIF / Ping-Pong family of plant transposases	AT5G12010.1	nuclease	transposable element
Zm00001d008266	Zm00001d027335	1.22859	0.0213833	Trihelix transcription factor GT-2	AT1G76890.2	Duplicated homeodomain-like superfamily protein (AT-GT2, GT2)	G-protein coupled receptor protein signaling pathway
Zm00001d008266	Zm00001d047081	2.10624	0.00187514	GATA transcription factor 2	AT3G60530.1	GATA transcription factor 4 (GATA4)	G-protein coupled receptor protein signaling pathway
Zm00001d008266	Zm00001d048054	1.15736	0.00332852	leucine-rich repeat receptor-like protein kinase family protein	AT1G48480.1	Leucine-rich repeat protein kinase family protein (RKL1)	protein amino acid phosphorylation
Zm00001d008266	Zm00001d030551	1.07121	0.00169673	Protein STRUBBELIG-RECEPTOR FAMILY 7	AT3G14350.3	Leucine-rich repeat protein-STRUBBELIG-receptor family 7 (SRF7)	protein amino acid phosphorylation
Zm00001d008266	Zm00001d046655	1.79308	0.00031792	STRUBBELIG family receptor protein kinase	AT4G22130.1	Leucine-rich repeat protein-STRUBBELIG-receptor family 8 (SRF8)	protein amino acid phosphorylation
Zm00001d008266	Zm00001d017473	1.05676	0.000171321	Protein kinase superfamily protein	AT5G07620.1	Protein kinase superfamily protein	protein amino acid phosphorylation
Zm00001d008266	Zm00001d011352	2.07947	0.000261847	Electron transporter	AT1G53300.1	tetratricopetide-repeat thioredoxin-like 1 (TTL1)	Antioxidant
Zm00001d008266	Zm00001d028725	1.18557	0.00191394	Beta3-glucuronyltransferase	AT2G37090.1	Nucleotide-diphospho-sugar transferases superfamily protein (IRX9)	cell surface proteoglycans
Zm00001d008266	Zm00001d043196	2.9	8.36383e-05	DNA glycosylase superfamily protein	AT5G44680.1	DNA glycosylase superfamily protein
Zm00001d008266	Zm00001d046444	1.45067	0.000702215	3-ketoacyl-CoA synthase [EC:2.3.1.199]	AT2G26640.1	3-ketoacyl-CoA synthase 11 (KCS11)	Lipid metabolism
Zm00001d008266	Zm00001d014487	1.3319	0.0153625	GDSL esterase/lipase	AT2G42990.1	GDSL-like Lipase/Acylhydrolase superfamily protein	Lipid metabolism
Zm00001d008266	Zm00001d044373	1.61099	0.000470861	Leucine-rich repeat extensin-like protein 3	AT4G13340.1	Leucine-rich repeat (LRR) family protein	G-protein coupled receptor protein signaling pathway
Zm00001d008266	Zm00001d043071	1.47384	0.00884482	inactive receptor kinase	AT5G58300.1	Leucine-rich repeat protein kinase family protein	protein amino acid phosphorylation
Zm00001d008266	Zm00001d041827	2.1394	0.0114093	peroxiredoxin 6 [EC:1.11.1.7 1.11.1.27 3.1.1.-]	AT1G77100.1	Peroxidase superfamily protein	Antioxidant
Zm00001d008266	Zm00001d013468	1.30094	6.44663e-05	Protein FAF-like chloroplastic	AT5G22090.1	FAF-like protein (DUF3049)
Zm00001d008399	Zm00001d038791	-1.06847	0.00330933	leucine-rich repeat receptor-like protein kinase family protein	AT5G25930.1	Leucine-rich repeat protein kinase family protein	protein amino acid phosphorylation
Zm00001d008399	Zm00001d040094	-1.55543	2.93997e-05	G-type lectin S-receptor-like serine/threonine-protein kinase SD2-5	AT1G66930.1	lectin protein kinase family protein (S-locus )	protein amino acid phosphorylation
Zm00001d008399	Zm00001d021726	-1.20853	0.00795577	G-type lectin S-receptor-like serine/threonine-protein kinase B120	AT4G21380.1	receptor kinase 3 (ARK3, RK3)	protein amino acid phosphorylation
Zm00001d008399	Zm00001d037542	-1.44274	0.0233801		NAD(P)H dehydrogenase (quinone) [EC:1.6.5.2]	AT5G54500.1	flavodoxin-like quinone reductase 1 (FQR1)
Zm00001d008399	Zm00001d043480	-1.07537	0.000572994	Proline-rich receptor-like protein kinase PERK15	AT3G24550.1	proline extensin-like receptor kinase 1 (ATPERK1, PERK1)	G-protein coupled receptor protein signaling pathway
Zm00001d008399	Zm00001d048647	-1.0667	0.017565	MYB	MYB DNA-binding domain superfamily protein	AT1G48000.1	myb domain protein 112 (AtMYB112, MYB112)
Zm00001d008399	Zm00001d017976	-1.31617	0.0375621	Immediate-early fungal elicitor protein CMPG1	AT1G66160.1	CYS MET PRO and GLY protein 1 (ATCMPG1, CMPG1)	protein amino acid phosphorylation
Zm00001d008399	Zm00001d029468	-2.58551	2.04104e-07	root-specific kinase 1	AT2G05940.1	Protein kinase superfamily protein	protein amino acid phosphorylation
Zm00001d008399	Zm00001d028447	-1.41194	0.01217	bnlg1484;è½:	AT3G14370.1	Protein kinase superfamily protein (WAG2)	protein amino acid phosphorylation
Zm00001d008399	Zm00001d037749	-1.98578	0.00357752	bHLH	HLH DNA-binding domain superfamily protein	AT5G56960.1	basic helix-loop-helix (bHLH) DNA-binding family protein
Zm00001d008399	Zm00001d020495	-1.9355	0.00233217	WRKY	WRKY62-superfamily of TFs having WRKY and zinc finger domains	AT4G31800.1	WRKY DNA-binding protein 18 (ATWRKY18, WRKY18)
Zm00001d008399	Zm00001d052189	-1.54712	0.0105245		Putative RING zinc finger domain superfamily protein	AT3G05200.1	RING/U-box superfamily protein (ATL6)
Zm00001d008399	Zm00001d033389	-1.42321	0.00497327	VQ motif family protein	AT4G37710.1	VQ motif-containing protein	growth
Zm00001d008399	Zm00001d021949	-1.28025	0.0078691	BTB/POZ domain-containing protein	AT5G48130.1	Phototropic-responsive NPH3 family protein	SIGNAL
Zm00001d008399	Zm00001d025814	-1.94654	0.00107726	Beta-16-galactosyltransferase GALT29A	AT1G08280.1	Glycosyltransferase family 29 (sialyltransferase) family protein	protein amino acid phosphorylation
Zm00001d008399	Zm00001d013907	-1.16921	0.00855999	Nonspecific lipid-transfer protein	AT5G38170.1	Bifunctional inhibitor/lipid-transfer protein/seed storage 2S albumin superfamily	lipid transfer protein (LTP)
Zm00001d008399	Zm00001d038320	-3.25772	5.10119e-05	ERF	AP2/EREBP transcription factor superfamily protein	AT5G61890.1	Integrase-type DNA-binding superfamily protein
Zm00001d008399	Zm00001d020984	-1.20856	0.00325488	sarcosine oxidase / L-pipecolate oxidase [EC:1.5.3.1 1.5.3.7]	AT2G24580.1	FAD-dependent oxidoreductase family protein	Peroxisome
Zm00001d008399	Zm00001d010175	-1.5731	0.00716592	ERF	Ethylene-responsive transcription factor ABR1	AT5G61890.1	Integrase-type DNA-binding superfamily protein
Zm00001d008399	Zm00001d009999	-1.40446	0.00275467	bHLH	HLH DNA-binding domain superfamily protein	AT5G56960.1	basic helix-loop-helix (bHLH) DNA-binding family protein
Zm00001d008399	Zm00001d043200	-1.37265	0.000205915		AT5G45530.1	transmembrane protein	G-protein coupled receptor protein signaling pathway
Zm00001d008399	Zm00001d038503	-1.28133	0.00667002	Leucine-rich repeat protein kinase family protein	AT1G06840.1	Leucine-rich repeat protein kinase family protein	protein amino acid phosphorylation
Zm00001d008399	Zm00001d020703	-1.30377	1.34034e-05	G-type lectin S-receptor-like serine/threonine-protein kinase	AT5G35370.1	lectin protein kinase family protein (S-locus )	protein amino acid phosphorylation
Zm00001d008399	Zm00001d021727	-1.37073	0.0347954	G-type lectin S-receptor-like serine/threonine-protein kinase B120	AT4G21390.1	lectin protein kinase family protein (S-locus B120 )	protein amino acid phosphorylation
Zm00001d008399	Zm00001d052738	-1.50536	0.0147298	HSF	Heat stress transcription factor B-2b	AT5G62020.1	heat shock transcription factor B2A (AT-HSFB2A, HSFB2A)
Zm00001d008399	Zm00001d009118	-1.19077	0.00601455	Adenine nucleotide alpha hydrolases-like superfamily protein	AT3G62550.1	Adenine nucleotide alpha hydrolases-like superfamily protein
Zm00001d008399	Zm00001d044162	-1.61979	0.000911479	WRKY	WRKY transcription factor 71	AT4G18170.1	WRKY DNA-binding protein 28 (ATWRKY28, WRKY28)
Zm00001d008399	Zm00001d022424	-1.1898	0.0136827	NAC	NAC domain transcription factor	AT3G04070.1	NAC domain containing protein 47 (anac047, NAC047)
Zm00001d008399	Zm00001d023811	-1.90367	0.00410016	Pathogenesis-related protein STH-21	LOC_Os12g36830.1	pathogenesis-related Bet v I family protein putative expressed	defense
Zm00001d008399	Zm00001d049173	-1.04701	0.005016	WRKY	WRKY DNA-binding domain superfamily protein	AT5G13080.1	WRKY DNA-binding protein 75 (ATWRKY75, WRKY75)
Zm00001d008724	Zm00001d027335	1.22859	0.0213833	Trihelix transcription factor GT-2	AT1G76890.2	Duplicated homeodomain-like superfamily protein (AT-GT2, GT2)	G-protein coupled receptor protein signaling pathway
Zm00001d008724	Zm00001d047081	2.10624	0.00187514	GATA transcription factor 2	AT3G60530.1	GATA transcription factor 4 (GATA4)	G-protein coupled receptor protein signaling pathway
Zm00001d008724	Zm00001d048054	1.15736	0.00332852	leucine-rich repeat receptor-like protein kinase family protein	AT1G48480.1	Leucine-rich repeat protein kinase family protein (RKL1)	protein amino acid phosphorylation
Zm00001d008724	Zm00001d030551	1.07121	0.00169673	Protein STRUBBELIG-RECEPTOR FAMILY 7	AT3G14350.3	Leucine-rich repeat protein-STRUBBELIG-receptor family 7 (SRF7)	protein amino acid phosphorylation
Zm00001d008724	Zm00001d046655	1.79308	0.00031792	STRUBBELIG family receptor protein kinase	AT4G22130.1	Leucine-rich repeat protein-STRUBBELIG-receptor family 8 (SRF8)	protein amino acid phosphorylation
Zm00001d008724	Zm00001d011352	2.07947	0.000261847	Electron transporter	AT1G53300.1	tetratricopetide-repeat thioredoxin-like 1 (TTL1)	Antioxidant
Zm00001d008724	Zm00001d028725	1.18557	0.00191394	Beta3-glucuronyltransferase	AT2G37090.1	Nucleotide-diphospho-sugar transferases superfamily protein (IRX9)	cell surface proteoglycans
Zm00001d008724	Zm00001d043196	2.9	8.36383e-05	DNA glycosylase superfamily protein	AT5G44680.1	DNA glycosylase superfamily protein
Zm00001d008724	Zm00001d046444	1.45067	0.000702215	3-ketoacyl-CoA synthase [EC:2.3.1.199]	AT2G26640.1	3-ketoacyl-CoA synthase 11 (KCS11)	Lipid metabolism
Zm00001d008724	Zm00001d014487	1.3319	0.0153625	GDSL esterase/lipase	AT2G42990.1	GDSL-like Lipase/Acylhydrolase superfamily protein	Lipid metabolism
Zm00001d008724	Zm00001d009248	1.24511	0.00817646	respiratory burst oxidase [EC:1.6.3.- 1.11.1.-]	LOC_Os01g25820	Respiratory burst oxidase	MAPK signaling pathway - plant
Zm00001d008724	Zm00001d029402	1.74413	0.00200457	bHLH	conserved peptide upstream open reading frame 37	AT3G21330.1	basic helix-loop-helix (bHLH) DNA-binding superfamily protein
Zm00001d008724	Zm00001d027431	1.27422	0.00055004	TALE	knox1;knotted related homeobox1:	AT1G62990.1	KNOTTED-like homeobox of Arabidopsis thaliana 7 (IXR11, KNAT7)
Zm00001d008724	Zm00001d047512	1.32084	0.0465533		transcription regulators	AT3G56220.1	transcription regulator
Zm00001d008724	Zm00001d016059	1.70338	0.00420425	arabinogalactan protein 16	AT2G46330.1	arabinogalactan protein 16 (AGP16, ATAGP16)	cell surface proteoglycans
Zm00001d008724	Zm00001d046852	1.1502	0.0301187	Heptahelical transmembrane protein 2	AT4G30850.1	heptahelical transmembrane protein2 (HHP2)	SIGNAL
Zm00001d008724	Zm00001d012578	1.08094	0.0220862	DNA glycosylase superfamily protein	AT5G44680.1	DNA glycosylase superfamily protein
Zm00001d008724	Zm00001d013461	1.26409	0.0444781	secretory phospholipase A2 [EC:3.1.1.4]	AT2G06925.1	Phospholipase A2 family protein (ATSPLA2-ALPHA, PLA2-ALPHA)	Glycerophospholipid metabolism
Zm00001d008724	Zm00001d019669	1.40616	0.00687415	cinnamoyl-CoA reductase [EC:1.2.1.44]	AT1G15950.1	cinnamoyl coa reductase 1 (ATCCR1, CCR1, IRX4)	Phenylpropanoid biosynthesis
Zm00001d008724	Zm00001d028199	1.92961	8.43056e-07	beta-glucosidase [EC:3.2.1.21]	AT1G26560.1	beta glucosidase 40 (BGLU40)	Phenylpropanoid biosynthesis
Zm00001d008794	Zm00001d040094	-1.55543	2.93997e-05	G-type lectin S-receptor-like serine/threonine-protein kinase SD2-5	AT1G66930.1	lectin protein kinase family protein (S-locus )	protein amino acid phosphorylation
Zm00001d008794	Zm00001d021726	-1.20853	0.00795577	G-type lectin S-receptor-like serine/threonine-protein kinase B120	AT4G21380.1	receptor kinase 3 (ARK3, RK3)	protein amino acid phosphorylation
Zm00001d008794	Zm00001d037542	-1.44274	0.0233801		NAD(P)H dehydrogenase (quinone) [EC:1.6.5.2]	AT5G54500.1	flavodoxin-like quinone reductase 1 (FQR1)
Zm00001d008794	Zm00001d017976	-1.31617	0.0375621	Immediate-early fungal elicitor protein CMPG1	AT1G66160.1	CYS MET PRO and GLY protein 1 (ATCMPG1, CMPG1)	protein amino acid phosphorylation
Zm00001d008794	Zm00001d028447	-1.41194	0.01217	bnlg1484;è½:	AT3G14370.1	Protein kinase superfamily protein (WAG2)	protein amino acid phosphorylation
Zm00001d008794	Zm00001d037749	-1.98578	0.00357752	bHLH	HLH DNA-binding domain superfamily protein	AT5G56960.1	basic helix-loop-helix (bHLH) DNA-binding family protein
Zm00001d008794	Zm00001d052189	-1.54712	0.0105245		Putative RING zinc finger domain superfamily protein	AT3G05200.1	RING/U-box superfamily protein (ATL6)
Zm00001d008794	Zm00001d033389	-1.42321	0.00497327	VQ motif family protein	AT4G37710.1	VQ motif-containing protein	growth
Zm00001d008794	Zm00001d021949	-1.28025	0.0078691	BTB/POZ domain-containing protein	AT5G48130.1	Phototropic-responsive NPH3 family protein	SIGNAL
Zm00001d008794	Zm00001d038320	-3.25772	5.10119e-05	ERF	AP2/EREBP transcription factor superfamily protein	AT5G61890.1	Integrase-type DNA-binding superfamily protein
Zm00001d008794	Zm00001d010175	-1.5731	0.00716592	ERF	Ethylene-responsive transcription factor ABR1	AT5G61890.1	Integrase-type DNA-binding superfamily protein
Zm00001d009118	Zm00001d040094	-1.55543	2.93997e-05	G-type lectin S-receptor-like serine/threonine-protein kinase SD2-5	AT1G66930.1	lectin protein kinase family protein (S-locus )	protein amino acid phosphorylation
Zm00001d009118	Zm00001d021726	-1.20853	0.00795577	G-type lectin S-receptor-like serine/threonine-protein kinase B120	AT4G21380.1	receptor kinase 3 (ARK3, RK3)	protein amino acid phosphorylation
Zm00001d009118	Zm00001d037542	-1.44274	0.0233801		NAD(P)H dehydrogenase (quinone) [EC:1.6.5.2]	AT5G54500.1	flavodoxin-like quinone reductase 1 (FQR1)
Zm00001d009118	Zm00001d017976	-1.31617	0.0375621	Immediate-early fungal elicitor protein CMPG1	AT1G66160.1	CYS MET PRO and GLY protein 1 (ATCMPG1, CMPG1)	protein amino acid phosphorylation
Zm00001d009118	Zm00001d028447	-1.41194	0.01217	bnlg1484;è½:	AT3G14370.1	Protein kinase superfamily protein (WAG2)	protein amino acid phosphorylation
Zm00001d009118	Zm00001d037749	-1.98578	0.00357752	bHLH	HLH DNA-binding domain superfamily protein	AT5G56960.1	basic helix-loop-helix (bHLH) DNA-binding family protein
Zm00001d009118	Zm00001d052189	-1.54712	0.0105245		Putative RING zinc finger domain superfamily protein	AT3G05200.1	RING/U-box superfamily protein (ATL6)
Zm00001d009118	Zm00001d033389	-1.42321	0.00497327	VQ motif family protein	AT4G37710.1	VQ motif-containing protein	growth
Zm00001d009118	Zm00001d021949	-1.28025	0.0078691	BTB/POZ domain-containing protein	AT5G48130.1	Phototropic-responsive NPH3 family protein	SIGNAL
Zm00001d009118	Zm00001d038320	-3.25772	5.10119e-05	ERF	AP2/EREBP transcription factor superfamily protein	AT5G61890.1	Integrase-type DNA-binding superfamily protein
Zm00001d009118	Zm00001d010175	-1.5731	0.00716592	ERF	Ethylene-responsive transcription factor ABR1	AT5G61890.1	Integrase-type DNA-binding superfamily protein
Zm00001d009118	Zm00001d038791	-1.06847	0.00330933	leucine-rich repeat receptor-like protein kinase family protein	AT5G25930.1	Leucine-rich repeat protein kinase family protein	protein amino acid phosphorylation
Zm00001d009118	Zm00001d029468	-2.58551	2.04104e-07	root-specific kinase 1	AT2G05940.1	Protein kinase superfamily protein	protein amino acid phosphorylation
Zm00001d009118	Zm00001d020495	-1.9355	0.00233217	WRKY	WRKY62-superfamily of TFs having WRKY and zinc finger domains	AT4G31800.1	WRKY DNA-binding protein 18 (ATWRKY18, WRKY18)
Zm00001d009248	Zm00001d027335	1.22859	0.0213833	Trihelix transcription factor GT-2	AT1G76890.2	Duplicated homeodomain-like superfamily protein (AT-GT2, GT2)	G-protein coupled receptor protein signaling pathway
Zm00001d009248	Zm00001d047081	2.10624	0.00187514	GATA transcription factor 2	AT3G60530.1	GATA transcription factor 4 (GATA4)	G-protein coupled receptor protein signaling pathway
Zm00001d009248	Zm00001d048054	1.15736	0.00332852	leucine-rich repeat receptor-like protein kinase family protein	AT1G48480.1	Leucine-rich repeat protein kinase family protein (RKL1)	protein amino acid phosphorylation
Zm00001d009248	Zm00001d030551	1.07121	0.00169673	Protein STRUBBELIG-RECEPTOR FAMILY 7	AT3G14350.3	Leucine-rich repeat protein-STRUBBELIG-receptor family 7 (SRF7)	protein amino acid phosphorylation
Zm00001d009248	Zm00001d046655	1.79308	0.00031792	STRUBBELIG family receptor protein kinase	AT4G22130.1	Leucine-rich repeat protein-STRUBBELIG-receptor family 8 (SRF8)	protein amino acid phosphorylation
Zm00001d009248	Zm00001d011352	2.07947	0.000261847	Electron transporter	AT1G53300.1	tetratricopetide-repeat thioredoxin-like 1 (TTL1)	Antioxidant
Zm00001d009248	Zm00001d028725	1.18557	0.00191394	Beta3-glucuronyltransferase	AT2G37090.1	Nucleotide-diphospho-sugar transferases superfamily protein (IRX9)	cell surface proteoglycans
Zm00001d009248	Zm00001d043196	2.9	8.36383e-05	DNA glycosylase superfamily protein	AT5G44680.1	DNA glycosylase superfamily protein
Zm00001d009248	Zm00001d046444	1.45067	0.000702215	3-ketoacyl-CoA synthase [EC:2.3.1.199]	AT2G26640.1	3-ketoacyl-CoA synthase 11 (KCS11)	Lipid metabolism
Zm00001d009248	Zm00001d014487	1.3319	0.0153625	GDSL esterase/lipase	AT2G42990.1	GDSL-like Lipase/Acylhydrolase superfamily protein	Lipid metabolism
Zm00001d009248	Zm00001d029402	1.74413	0.00200457	bHLH	conserved peptide upstream open reading frame 37	AT3G21330.1	basic helix-loop-helix (bHLH) DNA-binding superfamily protein
Zm00001d009248	Zm00001d027431	1.27422	0.00055004	TALE	knox1;knotted related homeobox1:	AT1G62990.1	KNOTTED-like homeobox of Arabidopsis thaliana 7 (IXR11, KNAT7)
Zm00001d009248	Zm00001d047512	1.32084	0.0465533		transcription regulators	AT3G56220.1	transcription regulator
Zm00001d009248	Zm00001d016059	1.70338	0.00420425	arabinogalactan protein 16	AT2G46330.1	arabinogalactan protein 16 (AGP16, ATAGP16)	cell surface proteoglycans
Zm00001d009248	Zm00001d046852	1.1502	0.0301187	Heptahelical transmembrane protein 2	AT4G30850.1	heptahelical transmembrane protein2 (HHP2)	SIGNAL
Zm00001d009248	Zm00001d012578	1.08094	0.0220862	DNA glycosylase superfamily protein	AT5G44680.1	DNA glycosylase superfamily protein
Zm00001d009248	Zm00001d013461	1.26409	0.0444781	secretory phospholipase A2 [EC:3.1.1.4]	AT2G06925.1	Phospholipase A2 family protein (ATSPLA2-ALPHA, PLA2-ALPHA)	Glycerophospholipid metabolism
Zm00001d009248	Zm00001d019669	1.40616	0.00687415	cinnamoyl-CoA reductase [EC:1.2.1.44]	AT1G15950.1	cinnamoyl coa reductase 1 (ATCCR1, CCR1, IRX4)	Phenylpropanoid biosynthesis
Zm00001d009248	Zm00001d028199	1.92961	8.43056e-07	beta-glucosidase [EC:3.2.1.21]	AT1G26560.1	beta glucosidase 40 (BGLU40)	Phenylpropanoid biosynthesis
Zm00001d009248	Zm00001d017473	1.05676	0.000171321	Protein kinase superfamily protein	AT5G07620.1	Protein kinase superfamily protein	protein amino acid phosphorylation
Zm00001d009248	Zm00001d051643	1.31473	0.000480314			AT3G57930.1	rho GTPase-activating gacO-like protein
Zm00001d009248	Zm00001d052518	1.62989	0.000134593	Pollen Ole e 1 allergen and extensin family protein	AT5G15780.1	Pollen Ole e 1 allergen and extensin family protein	G-protein coupled receptor protein signaling pathway
Zm00001d009248	Zm00001d028317	1.00197	0.0134744	Leucine-rich repeat receptor-like serine/threonine-protein kinase BAM3	AT3G49670.1	Leucine-rich receptor-like protein kinase family protein (BAM2)	protein amino acid phosphorylation
Zm00001d009248	Zm00001d043741	-1.42791	0.00344233	mitogen-activated protein kinase kinase kinase 17/18	AT4G26890.1	mitogen-activated protein kinase kinase kinase 16 (MAPKKK16)	MAPK signaling pathway - plant
Zm00001d009248	Zm00001d041853	1.03008	0.00127684	MYB	myb8;myb transcription factor8:	AT4G38620.1	myb domain protein 4 (ATMYB4, MYB4)
Zm00001d009248	Zm00001d048082	1.57658	0.0220626	MIKC_MADS	Zea mays MADS8	AT1G24260.2	K-box region and MADS-box transcription factor family protein (AGL9, SEP3)
Zm00001d009248	Zm00001d023336	1.24526	0.00660459	WRKY	WRKY DNA-binding domain superfamily protein	AT4G23810.1	WRKY family transcription factor (ATWRKY53, WRKY53)
Zm00001d009248	Zm00001d020903	1.09057	0.000170957		Fasciclin-like arabinogalactan protein 7	AT2G04780.1	FASCICLIN-like arabinoogalactan 7 (FLA7)
Zm00001d009248	Zm00001d020317	1.35029	0.0325275			AT1G23965.1	transcription factor
Zm00001d009248	Zm00001d013003	-1.04946	0.0124461	NAC	NAC domain-containing protein 2	AT5G08790.1	NAC (No Apical Meristem) domain transcriptional regulator (anac081, ATAF2)
Zm00001d009248	Zm00001d042499	1.54456	0.00042696	methyltransferase PMT19	AT2G43200.1	S-adenosyl-L-methionine-dependent methyltransferases superfamily protein	protein modification
Zm00001d009248	Zm00001d030864	1.35266	0.00422848	BTB/POZ domain-containing protein NPY2	AT2G14820.1	Phototropic-responsive NPH3 family protein (NPY2)	SIGNAL
Zm00001d009248	Zm00001d049722	-2.18661	0.00786008	Cell wall / vacuolar inhibitor of fructosidase 2	AT5G64620.1	cell wall / vacuolar inhibitor of fructosidase 2 (ATC/VIF2, C/VIF2)	SIGNAL
Zm00001d009248	Zm00001d040205	1.77568	2.05401e-05	phospholipase C [EC:3.1.4.3]	AT3G48610.1	non-specific phospholipase C6 (NPC6)	Glycerophospholipid metabolism
Zm00001d009248	Zm00001d036175	1.34144	0.0038035	GDSL esterase/lipase APG	AT3G16370.1	GDSL-like Lipase/Acylhydrolase superfamily protein	Lipid metabolism
Zm00001d009248	Zm00001d048494	1.43995	0.0053723	Hydroxymethylglutaryl-CoA synthase%3B	AT4G11820.2	hydroxymethylglutaryl-CoA synthase (EMB2778, FKP1, HMGS, MVA1)	Lipid metabolism
Zm00001d009248	Zm00001d018790	1.27877	0.000283365	glyoxylate/hydroxypyruvate reductase [EC:1.1.1.79 1.1.1.81]	AT1G12550.1	D-isomer specific 2-hydroxyacid dehydrogenase family protein	Glycine, serine and threonine metabolism
Zm00001d009248	Zm00001d048993	1.45361	0.00347993	alpha-L-arabinofuranosidase [EC:3.2.1.55]	AT3G10740.1	alpha-L-arabinofuranosidase 1 (ARAF, ARAF1, ASD1, ATASD1)	Amino sugar and nucleotide sugar metabolism
Zm00001d009248	Zm00001d041830	1.71341	0.013032	Subtilisin inhibitor 1	AT2G38870.1	Serine protease inhibitor potato inhibitor I-type family protein
Zm00001d009468	Zm00001d040094	-1.55543	2.93997e-05	G-type lectin S-receptor-like serine/threonine-protein kinase SD2-5	AT1G66930.1	lectin protein kinase family protein (S-locus )	protein amino acid phosphorylation
Zm00001d009468	Zm00001d021726	-1.20853	0.00795577	G-type lectin S-receptor-like serine/threonine-protein kinase B120	AT4G21380.1	receptor kinase 3 (ARK3, RK3)	protein amino acid phosphorylation
Zm00001d009468	Zm00001d037542	-1.44274	0.0233801		NAD(P)H dehydrogenase (quinone) [EC:1.6.5.2]	AT5G54500.1	flavodoxin-like quinone reductase 1 (FQR1)
Zm00001d009468	Zm00001d017976	-1.31617	0.0375621	Immediate-early fungal elicitor protein CMPG1	AT1G66160.1	CYS MET PRO and GLY protein 1 (ATCMPG1, CMPG1)	protein amino acid phosphorylation
Zm00001d009468	Zm00001d028447	-1.41194	0.01217	bnlg1484;è½:	AT3G14370.1	Protein kinase superfamily protein (WAG2)	protein amino acid phosphorylation
Zm00001d009468	Zm00001d037749	-1.98578	0.00357752	bHLH	HLH DNA-binding domain superfamily protein	AT5G56960.1	basic helix-loop-helix (bHLH) DNA-binding family protein
Zm00001d009468	Zm00001d052189	-1.54712	0.0105245		Putative RING zinc finger domain superfamily protein	AT3G05200.1	RING/U-box superfamily protein (ATL6)
Zm00001d009468	Zm00001d033389	-1.42321	0.00497327	VQ motif family protein	AT4G37710.1	VQ motif-containing protein	growth
Zm00001d009468	Zm00001d021949	-1.28025	0.0078691	BTB/POZ domain-containing protein	AT5G48130.1	Phototropic-responsive NPH3 family protein	SIGNAL
Zm00001d009468	Zm00001d038320	-3.25772	5.10119e-05	ERF	AP2/EREBP transcription factor superfamily protein	AT5G61890.1	Integrase-type DNA-binding superfamily protein
Zm00001d009468	Zm00001d010175	-1.5731	0.00716592	ERF	Ethylene-responsive transcription factor ABR1	AT5G61890.1	Integrase-type DNA-binding superfamily protein
Zm00001d009468	Zm00001d038791	-1.06847	0.00330933	leucine-rich repeat receptor-like protein kinase family protein	AT5G25930.1	Leucine-rich repeat protein kinase family protein	protein amino acid phosphorylation
Zm00001d009468	Zm00001d029468	-2.58551	2.04104e-07	root-specific kinase 1	AT2G05940.1	Protein kinase superfamily protein	protein amino acid phosphorylation
Zm00001d009468	Zm00001d020495	-1.9355	0.00233217	WRKY	WRKY62-superfamily of TFs having WRKY and zinc finger domains	AT4G31800.1	WRKY DNA-binding protein 18 (ATWRKY18, WRKY18)
Zm00001d009999	Zm00001d040094	-1.55543	2.93997e-05	G-type lectin S-receptor-like serine/threonine-protein kinase SD2-5	AT1G66930.1	lectin protein kinase family protein (S-locus )	protein amino acid phosphorylation
Zm00001d009999	Zm00001d021726	-1.20853	0.00795577	G-type lectin S-receptor-like serine/threonine-protein kinase B120	AT4G21380.1	receptor kinase 3 (ARK3, RK3)	protein amino acid phosphorylation
Zm00001d009999	Zm00001d037542	-1.44274	0.0233801		NAD(P)H dehydrogenase (quinone) [EC:1.6.5.2]	AT5G54500.1	flavodoxin-like quinone reductase 1 (FQR1)
Zm00001d009999	Zm00001d017976	-1.31617	0.0375621	Immediate-early fungal elicitor protein CMPG1	AT1G66160.1	CYS MET PRO and GLY protein 1 (ATCMPG1, CMPG1)	protein amino acid phosphorylation
Zm00001d009999	Zm00001d028447	-1.41194	0.01217	bnlg1484;è½:	AT3G14370.1	Protein kinase superfamily protein (WAG2)	protein amino acid phosphorylation
Zm00001d009999	Zm00001d037749	-1.98578	0.00357752	bHLH	HLH DNA-binding domain superfamily protein	AT5G56960.1	basic helix-loop-helix (bHLH) DNA-binding family protein
Zm00001d009999	Zm00001d052189	-1.54712	0.0105245		Putative RING zinc finger domain superfamily protein	AT3G05200.1	RING/U-box superfamily protein (ATL6)
Zm00001d009999	Zm00001d033389	-1.42321	0.00497327	VQ motif family protein	AT4G37710.1	VQ motif-containing protein	growth
Zm00001d009999	Zm00001d021949	-1.28025	0.0078691	BTB/POZ domain-containing protein	AT5G48130.1	Phototropic-responsive NPH3 family protein	SIGNAL
Zm00001d009999	Zm00001d038320	-3.25772	5.10119e-05	ERF	AP2/EREBP transcription factor superfamily protein	AT5G61890.1	Integrase-type DNA-binding superfamily protein
Zm00001d009999	Zm00001d038791	-1.06847	0.00330933	leucine-rich repeat receptor-like protein kinase family protein	AT5G25930.1	Leucine-rich repeat protein kinase family protein	protein amino acid phosphorylation
Zm00001d009999	Zm00001d029468	-2.58551	2.04104e-07	root-specific kinase 1	AT2G05940.1	Protein kinase superfamily protein	protein amino acid phosphorylation
Zm00001d009999	Zm00001d020495	-1.9355	0.00233217	WRKY	WRKY62-superfamily of TFs having WRKY and zinc finger domains	AT4G31800.1	WRKY DNA-binding protein 18 (ATWRKY18, WRKY18)
Zm00001d009999	Zm00001d043480	-1.07537	0.000572994	Proline-rich receptor-like protein kinase PERK15	AT3G24550.1	proline extensin-like receptor kinase 1 (ATPERK1, PERK1)	G-protein coupled receptor protein signaling pathway
Zm00001d009999	Zm00001d048647	-1.0667	0.017565	MYB	MYB DNA-binding domain superfamily protein	AT1G48000.1	myb domain protein 112 (AtMYB112, MYB112)
Zm00001d009999	Zm00001d025814	-1.94654	0.00107726	Beta-16-galactosyltransferase GALT29A	AT1G08280.1	Glycosyltransferase family 29 (sialyltransferase) family protein	protein amino acid phosphorylation
Zm00001d009999	Zm00001d013907	-1.16921	0.00855999	Nonspecific lipid-transfer protein	AT5G38170.1	Bifunctional inhibitor/lipid-transfer protein/seed storage 2S albumin superfamily	lipid transfer protein (LTP)
Zm00001d009999	Zm00001d020703	-1.30377	1.34034e-05	G-type lectin S-receptor-like serine/threonine-protein kinase	AT5G35370.1	lectin protein kinase family protein (S-locus )	protein amino acid phosphorylation
Zm00001d009999	Zm00001d021727	-1.37073	0.0347954	G-type lectin S-receptor-like serine/threonine-protein kinase B120	AT4G21390.1	lectin protein kinase family protein (S-locus B120 )	protein amino acid phosphorylation
Zm00001d009999	Zm00001d052738	-1.50536	0.0147298	HSF	Heat stress transcription factor B-2b	AT5G62020.1	heat shock transcription factor B2A (AT-HSFB2A, HSFB2A)
Zm00001d010175	Zm00001d040094	-1.55543	2.93997e-05	G-type lectin S-receptor-like serine/threonine-protein kinase SD2-5	AT1G66930.1	lectin protein kinase family protein (S-locus )	protein amino acid phosphorylation
Zm00001d010175	Zm00001d021726	-1.20853	0.00795577	G-type lectin S-receptor-like serine/threonine-protein kinase B120	AT4G21380.1	receptor kinase 3 (ARK3, RK3)	protein amino acid phosphorylation
Zm00001d010175	Zm00001d037542	-1.44274	0.0233801		NAD(P)H dehydrogenase (quinone) [EC:1.6.5.2]	AT5G54500.1	flavodoxin-like quinone reductase 1 (FQR1)
Zm00001d010175	Zm00001d017976	-1.31617	0.0375621	Immediate-early fungal elicitor protein CMPG1	AT1G66160.1	CYS MET PRO and GLY protein 1 (ATCMPG1, CMPG1)	protein amino acid phosphorylation
Zm00001d010175	Zm00001d028447	-1.41194	0.01217	bnlg1484;è½:	AT3G14370.1	Protein kinase superfamily protein (WAG2)	protein amino acid phosphorylation
Zm00001d010175	Zm00001d037749	-1.98578	0.00357752	bHLH	HLH DNA-binding domain superfamily protein	AT5G56960.1	basic helix-loop-helix (bHLH) DNA-binding family protein
Zm00001d010175	Zm00001d052189	-1.54712	0.0105245		Putative RING zinc finger domain superfamily protein	AT3G05200.1	RING/U-box superfamily protein (ATL6)
Zm00001d010175	Zm00001d033389	-1.42321	0.00497327	VQ motif family protein	AT4G37710.1	VQ motif-containing protein	growth
Zm00001d010175	Zm00001d021949	-1.28025	0.0078691	BTB/POZ domain-containing protein	AT5G48130.1	Phototropic-responsive NPH3 family protein	SIGNAL
Zm00001d010175	Zm00001d038320	-3.25772	5.10119e-05	ERF	AP2/EREBP transcription factor superfamily protein	AT5G61890.1	Integrase-type DNA-binding superfamily protein
Zm00001d010175	Zm00001d038791	-1.06847	0.00330933	leucine-rich repeat receptor-like protein kinase family protein	AT5G25930.1	Leucine-rich repeat protein kinase family protein	protein amino acid phosphorylation
Zm00001d010175	Zm00001d029468	-2.58551	2.04104e-07	root-specific kinase 1	AT2G05940.1	Protein kinase superfamily protein	protein amino acid phosphorylation
Zm00001d010175	Zm00001d020495	-1.9355	0.00233217	WRKY	WRKY62-superfamily of TFs having WRKY and zinc finger domains	AT4G31800.1	WRKY DNA-binding protein 18 (ATWRKY18, WRKY18)
Zm00001d010175	Zm00001d025814	-1.94654	0.00107726	Beta-16-galactosyltransferase GALT29A	AT1G08280.1	Glycosyltransferase family 29 (sialyltransferase) family protein	protein amino acid phosphorylation
Zm00001d010175	Zm00001d052738	-1.50536	0.0147298	HSF	Heat stress transcription factor B-2b	AT5G62020.1	heat shock transcription factor B2A (AT-HSFB2A, HSFB2A)
Zm00001d010201	Zm00001d010798	-1.65303	0.000101908	oxidative stress 3	AT5G56550.1	oxidative stress 3 (ATOXS3, OXS3)	G-protein coupled receptor protein signaling pathway
Zm00001d010201	Zm00001d038471	-1.41651	0.00017944	U-box domain-containing protein 16	AT5G01830.1	ARM repeat superfamily protein	protein amino acid phosphorylation
Zm00001d010201	Zm00001d028752	-2.11976	6.54517e-09	Probable protein phosphatase 2C 30	AT2G30020.1	Protein phosphatase 2C family protein	protein amino acid phosphorylation
Zm00001d010201	Zm00001d047732	-1.33918	8.93954e-05	Probable protein phosphatase 2C 30	AT2G30020.1	Protein phosphatase 2C family protein	protein amino acid phosphorylation
Zm00001d010201	Zm00001d013220	-1.31481	9.65347e-08	Probable protein phosphatase 2C 48	AT4G33920.1	Protein phosphatase 2C family protein	protein amino acid phosphorylation
Zm00001d010201	Zm00001d024324	-2.65066	0.00010568	ERF	AP2/EREBP transcription factor superfamily protein	AT3G20310.1	ethylene response factor 7 (ATERF-7, ATERF7, ERF7)
Zm00001d010201	Zm00001d031796	-2.67368	0.000648635	ERF	AP2 domain containing protein	AT3G16770.1	ethylene-responsive element binding protein (ATEBP, EBP, ERF72, RAP2.3)
Zm00001d010201	Zm00001d028017	-1.6389	0.00132009	ERF	Ethylene-responsive transcription factor ERF055	AT4G39780.1	Integrase-type DNA-binding superfamily protein
Zm00001d010201	Zm00001d027929	-1.02319	0.000410971	ERF	Ethylene-responsive transcription	AT1G72360.2	Integrase-type DNA-binding superfamily protein (HRE1)
Zm00001d010201	Zm00001d032295	-1.15545	0.000906204	ERF	dbf1;DRE-binding protein 1:	AT1G78080.1	related to AP2 4 (RAP2.4)
Zm00001d010201	Zm00001d044300	-1.77992	1.83053e-07	PIF / Ping-Pong family of plant transposases	AT5G12010.1	nuclease	transposable element
Zm00001d010201	Zm00001d021955	-1.13729	0.00369375	Rhodopsin			G-protein coupled receptor protein signaling pathway
Zm00001d010201	Zm00001d011023	-3.41484	1.78303e-11				G-protein coupled receptor protein signaling pathway
Zm00001d010201	Zm00001d014625	-1.18006	0.00171678	Cell Division Protein AAA ATPase family	AT3G28580.1	P-loop containing nucleoside triphosphate hydrolases superfamily protein	G-protein coupled receptor protein signaling pathway
Zm00001d010201	Zm00001d026126	-1.34542	0.00111435	bnl10.13a;è½: NCBI: serine/threonine-protein kinase PIX13	AT2G17220.1	Protein kinase superfamily protein	protein amino acid phosphorylation
Zm00001d010201	Zm00001d033957	-1.52905	1.7719e-05	bHLH	Helix-loop-helix DNA-binding domain containing protein	AT5G43650.1	basic helix-loop-helix (bHLH) DNA-binding superfamily protein (BHLH92)
Zm00001d010201	Zm00001d026563	-1.41046	0.00610907	ERF	ereb40 (AP2-EREBP-transcription factor 40)		ethylene response factor
Zm00001d010201	Zm00001d021207	-1.67644	0.0143731	ERF	DRE-binding protein 3	AT4G25470.1	C-repeat/DRE binding factor 2 (ATCBF2, CBF2, DREB1C, FTQ4)
Zm00001d010201	Zm00001d021208	-2.18258	0.000324779	ERF	Dehydration-responsive element-binding protein 1B	AT4G25470.1	C-repeat/DRE binding factor 2 (ATCBF2, CBF2, DREB1C, FTQ4)
Zm00001d010201	Zm00001d026271	-1.06655	0.00976538	ERF	AP2/EREBP transcription factor superfamily protein	AT3G15210.1	ethylene responsive element binding factor 4 (ATERF-4, ATERF4, ERF4, RAP2.5)
Zm00001d010201	Zm00001d017591	-2.22923	0.000273991	ERF	Ethylene-responsive transcription factor ERF025	AT5G52020.1	Integrase-type DNA-binding superfamily protein
Zm00001d010201	Zm00001d051239	-1.22677	0.00717635	ERF	AP2/EREBP transcription factor superfamily protein	AT1G78080.1	related to AP2 4 (RAP2.4)
Zm00001d010201	Zm00001d048226	-1.52378	0.000249518	LOC100382983 – uncharacterized LOC100382983	AT1G22470.1	Hypothetical protein
Zm00001d010798	Zm00001d038471	-1.41651	0.00017944	U-box domain-containing protein 16	AT5G01830.1	ARM repeat superfamily protein	protein amino acid phosphorylation
Zm00001d010798	Zm00001d028752	-2.11976	6.54517e-09	Probable protein phosphatase 2C 30	AT2G30020.1	Protein phosphatase 2C family protein	protein amino acid phosphorylation
Zm00001d010798	Zm00001d047732	-1.33918	8.93954e-05	Probable protein phosphatase 2C 30	AT2G30020.1	Protein phosphatase 2C family protein	protein amino acid phosphorylation
Zm00001d010798	Zm00001d013220	-1.31481	9.65347e-08	Probable protein phosphatase 2C 48	AT4G33920.1	Protein phosphatase 2C family protein	protein amino acid phosphorylation
Zm00001d010798	Zm00001d024324	-2.65066	0.00010568	ERF	AP2/EREBP transcription factor superfamily protein	AT3G20310.1	ethylene response factor 7 (ATERF-7, ATERF7, ERF7)
Zm00001d010798	Zm00001d031796	-2.67368	0.000648635	ERF	AP2 domain containing protein	AT3G16770.1	ethylene-responsive element binding protein (ATEBP, EBP, ERF72, RAP2.3)
Zm00001d010798	Zm00001d028017	-1.6389	0.00132009	ERF	Ethylene-responsive transcription factor ERF055	AT4G39780.1	Integrase-type DNA-binding superfamily protein
Zm00001d010798	Zm00001d027929	-1.02319	0.000410971	ERF	Ethylene-responsive transcription	AT1G72360.2	Integrase-type DNA-binding superfamily protein (HRE1)
Zm00001d010798	Zm00001d032295	-1.15545	0.000906204	ERF	dbf1;DRE-binding protein 1:	AT1G78080.1	related to AP2 4 (RAP2.4)
Zm00001d010798	Zm00001d044300	-1.77992	1.83053e-07	PIF / Ping-Pong family of plant transposases	AT5G12010.1	nuclease	transposable element
Zm00001d010798	Zm00001d021955	-1.13729	0.00369375	Rhodopsin			G-protein coupled receptor protein signaling pathway
Zm00001d010798	Zm00001d011023	-3.41484	1.78303e-11				G-protein coupled receptor protein signaling pathway
Zm00001d010798	Zm00001d014625	-1.18006	0.00171678	Cell Division Protein AAA ATPase family	AT3G28580.1	P-loop containing nucleoside triphosphate hydrolases superfamily protein	G-protein coupled receptor protein signaling pathway
Zm00001d010798	Zm00001d033957	-1.52905	1.7719e-05	bHLH	Helix-loop-helix DNA-binding domain containing protein	AT5G43650.1	basic helix-loop-helix (bHLH) DNA-binding superfamily protein (BHLH92)
Zm00001d010798	Zm00001d026563	-1.41046	0.00610907	ERF	ereb40 (AP2-EREBP-transcription factor 40)		ethylene response factor
Zm00001d010798	Zm00001d021207	-1.67644	0.0143731	ERF	DRE-binding protein 3	AT4G25470.1	C-repeat/DRE binding factor 2 (ATCBF2, CBF2, DREB1C, FTQ4)
Zm00001d010798	Zm00001d021208	-2.18258	0.000324779	ERF	Dehydration-responsive element-binding protein 1B	AT4G25470.1	C-repeat/DRE binding factor 2 (ATCBF2, CBF2, DREB1C, FTQ4)
Zm00001d010798	Zm00001d026271	-1.06655	0.00976538	ERF	AP2/EREBP transcription factor superfamily protein	AT3G15210.1	ethylene responsive element binding factor 4 (ATERF-4, ATERF4, ERF4, RAP2.5)
Zm00001d010798	Zm00001d017591	-2.22923	0.000273991	ERF	Ethylene-responsive transcription factor ERF025	AT5G52020.1	Integrase-type DNA-binding superfamily protein
Zm00001d010798	Zm00001d051239	-1.22677	0.00717635	ERF	AP2/EREBP transcription factor superfamily protein	AT1G78080.1	related to AP2 4 (RAP2.4)
Zm00001d010798	Zm00001d048226	-1.52378	0.000249518	LOC100382983 – uncharacterized LOC100382983	AT1G22470.1	Hypothetical protein
Zm00001d010798	Zm00001d032265	-1.6162	2.7684e-06	WRKY	WRKY69-superfamily of TFs having WRKY and zinc finger domains	AT4G11070.1	WRKY family transcription factor (AtWRKY41, WRKY41)
Zm00001d010798	Zm00001d020137	-1.21122	0.005155	WRKY	WRKY transcription factor 30	AT4G23810.1	WRKY family transcription factor (ATWRKY53, WRKY53)
Zm00001d010798	Zm00001d024522	-1.32343	0.0325946	bHLH	HLH DNA-binding domain superfamily protein	AT5G57150.1	basic helix-loop-helix (bHLH) DNA-binding superfamily protein
Zm00001d010798	Zm00001d036003	-1.24468	0.013745	ERF	dbp4;DRE-binding protein4: AP2/ERF transcription factor;	AT4G25480.1	dehydration response element B1A (ATCBF3, CBF3, DREB1A)
Zm00001d010798	Zm00001d043877	-1.72367	0.00236839	NAC	NAC domain-containing protein 72	AT1G12260.1	NAC 007 (ANAC007, EMB2749, NAC007, VND4)
Zm00001d010798	Zm00001d049364	-1.0162	0.00847316	ERF	AP2/EREBP transcription factor superfamily protein	AT3G20310.1	ethylene response factor 7 (ATERF-7, ATERF7, ERF7)
Zm00001d010812	Zm00001d032265	-1.6162	2.7684e-06	WRKY	WRKY69-superfamily of TFs having WRKY and zinc finger domains	AT4G11070.1	WRKY family transcription factor (AtWRKY41, WRKY41)
Zm00001d010812	Zm00001d045785	-1.87516	3.57231e-06	Leucine-rich repeat receptor-like serine/threonine/tyrosine-protein kinase SOBIR1	AT2G31880.1	Leucine-rich repeat protein kinase family protein	protein amino acid phosphorylation
Zm00001d010812	Zm00001d023611	-1.34313	0.0429356	leucine-rich repeat receptor-like protein kinase family protein	AT5G25930.1	Leucine-rich repeat protein kinase family protein	protein amino acid phosphorylation
Zm00001d010812	Zm00001d050247	-1.13921	0.00239481	WRKY	WRKY WRKY69-superfamily of TFs having WRKY and zinc finger domains	AT4G11070.1	WRKY family transcription factor (AtWRKY41, WRKY41)
Zm00001d010812	Zm00001d028930	-1.69719	1.89141e-05	MYB	myb domain protein 112	AT1G48000.1	myb domain protein 112 (AtMYB112, MYB112)
Zm00001d010812	Zm00001d020492	-2.13474	1.42682e-08	WRKY	WRKY transcription factor 40	AT1G80840.1	WRKY DNA-binding protein 40 (ATWRKY40, WRKY40)
Zm00001d011023	Zm00001d032265	-1.6162	2.7684e-06	WRKY	WRKY69-superfamily of TFs having WRKY and zinc finger domains	AT4G11070.1	WRKY family transcription factor (AtWRKY41, WRKY41)
Zm00001d011023	Zm00001d050247	-1.13921	0.00239481	WRKY	WRKY WRKY69-superfamily of TFs having WRKY and zinc finger domains	AT4G11070.1	WRKY family transcription factor (AtWRKY41, WRKY41)
Zm00001d011023	Zm00001d038471	-1.41651	0.00017944	U-box domain-containing protein 16	AT5G01830.1	ARM repeat superfamily protein	protein amino acid phosphorylation
Zm00001d011023	Zm00001d028752	-2.11976	6.54517e-09	Probable protein phosphatase 2C 30	AT2G30020.1	Protein phosphatase 2C family protein	protein amino acid phosphorylation
Zm00001d011023	Zm00001d047732	-1.33918	8.93954e-05	Probable protein phosphatase 2C 30	AT2G30020.1	Protein phosphatase 2C family protein	protein amino acid phosphorylation
Zm00001d011023	Zm00001d013220	-1.31481	9.65347e-08	Probable protein phosphatase 2C 48	AT4G33920.1	Protein phosphatase 2C family protein	protein amino acid phosphorylation
Zm00001d011023	Zm00001d024324	-2.65066	0.00010568	ERF	AP2/EREBP transcription factor superfamily protein	AT3G20310.1	ethylene response factor 7 (ATERF-7, ATERF7, ERF7)
Zm00001d011023	Zm00001d031796	-2.67368	0.000648635	ERF	AP2 domain containing protein	AT3G16770.1	ethylene-responsive element binding protein (ATEBP, EBP, ERF72, RAP2.3)
Zm00001d011023	Zm00001d028017	-1.6389	0.00132009	ERF	Ethylene-responsive transcription factor ERF055	AT4G39780.1	Integrase-type DNA-binding superfamily protein
Zm00001d011023	Zm00001d027929	-1.02319	0.000410971	ERF	Ethylene-responsive transcription	AT1G72360.2	Integrase-type DNA-binding superfamily protein (HRE1)
Zm00001d011023	Zm00001d032295	-1.15545	0.000906204	ERF	dbf1;DRE-binding protein 1:	AT1G78080.1	related to AP2 4 (RAP2.4)
Zm00001d011023	Zm00001d044300	-1.77992	1.83053e-07	PIF / Ping-Pong family of plant transposases	AT5G12010.1	nuclease	transposable element
Zm00001d011023	Zm00001d021955	-1.13729	0.00369375	Rhodopsin			G-protein coupled receptor protein signaling pathway
Zm00001d011023	Zm00001d014625	-1.18006	0.00171678	Cell Division Protein AAA ATPase family	AT3G28580.1	P-loop containing nucleoside triphosphate hydrolases superfamily protein	G-protein coupled receptor protein signaling pathway
Zm00001d011023	Zm00001d033957	-1.52905	1.7719e-05	bHLH	Helix-loop-helix DNA-binding domain containing protein	AT5G43650.1	basic helix-loop-helix (bHLH) DNA-binding superfamily protein (BHLH92)
Zm00001d011023	Zm00001d026563	-1.41046	0.00610907	ERF	ereb40 (AP2-EREBP-transcription factor 40)		ethylene response factor
Zm00001d011023	Zm00001d021207	-1.67644	0.0143731	ERF	DRE-binding protein 3	AT4G25470.1	C-repeat/DRE binding factor 2 (ATCBF2, CBF2, DREB1C, FTQ4)
Zm00001d011023	Zm00001d021208	-2.18258	0.000324779	ERF	Dehydration-responsive element-binding protein 1B	AT4G25470.1	C-repeat/DRE binding factor 2 (ATCBF2, CBF2, DREB1C, FTQ4)
Zm00001d011023	Zm00001d026271	-1.06655	0.00976538	ERF	AP2/EREBP transcription factor superfamily protein	AT3G15210.1	ethylene responsive element binding factor 4 (ATERF-4, ATERF4, ERF4, RAP2.5)
Zm00001d011023	Zm00001d017591	-2.22923	0.000273991	ERF	Ethylene-responsive transcription factor ERF025	AT5G52020.1	Integrase-type DNA-binding superfamily protein
Zm00001d011023	Zm00001d051239	-1.22677	0.00717635	ERF	AP2/EREBP transcription factor superfamily protein	AT1G78080.1	related to AP2 4 (RAP2.4)
Zm00001d011023	Zm00001d048226	-1.52378	0.000249518	LOC100382983 – uncharacterized LOC100382983	AT1G22470.1	Hypothetical protein
Zm00001d011023	Zm00001d024522	-1.32343	0.0325946	bHLH	HLH DNA-binding domain superfamily protein	AT5G57150.1	basic helix-loop-helix (bHLH) DNA-binding superfamily protein
Zm00001d011023	Zm00001d026126	-1.34542	0.00111435	bnl10.13a;è½: NCBI: serine/threonine-protein kinase PIX13	AT2G17220.1	Protein kinase superfamily protein	protein amino acid phosphorylation
Zm00001d011023	Zm00001d027530	-1.72573	3.36925e-06	NAC	nactf53;NAC-transcription factor 53	AT2G17040.1	NAC domain containing protein 36 (anac036, NAC036)
Zm00001d011023	Zm00001d028941	-1.46742	0.0011046	VQ motif family protein expressed	LOC_Os03g20330.1	VQ domain containing protein putative expressed	growth
Zm00001d011352	Zm00001d027335	1.22859	0.0213833	Trihelix transcription factor GT-2	AT1G76890.2	Duplicated homeodomain-like superfamily protein (AT-GT2, GT2)	G-protein coupled receptor protein signaling pathway
Zm00001d011352	Zm00001d047081	2.10624	0.00187514	GATA transcription factor 2	AT3G60530.1	GATA transcription factor 4 (GATA4)	G-protein coupled receptor protein signaling pathway
Zm00001d011352	Zm00001d048054	1.15736	0.00332852	leucine-rich repeat receptor-like protein kinase family protein	AT1G48480.1	Leucine-rich repeat protein kinase family protein (RKL1)	protein amino acid phosphorylation
Zm00001d011352	Zm00001d030551	1.07121	0.00169673	Protein STRUBBELIG-RECEPTOR FAMILY 7	AT3G14350.3	Leucine-rich repeat protein-STRUBBELIG-receptor family 7 (SRF7)	protein amino acid phosphorylation
Zm00001d011352	Zm00001d046655	1.79308	0.00031792	STRUBBELIG family receptor protein kinase	AT4G22130.1	Leucine-rich repeat protein-STRUBBELIG-receptor family 8 (SRF8)	protein amino acid phosphorylation
Zm00001d011352	Zm00001d028725	1.18557	0.00191394	Beta3-glucuronyltransferase	AT2G37090.1	Nucleotide-diphospho-sugar transferases superfamily protein (IRX9)	cell surface proteoglycans
Zm00001d011352	Zm00001d043196	2.9	8.36383e-05	DNA glycosylase superfamily protein	AT5G44680.1	DNA glycosylase superfamily protein
Zm00001d011352	Zm00001d046444	1.45067	0.000702215	3-ketoacyl-CoA synthase [EC:2.3.1.199]	AT2G26640.1	3-ketoacyl-CoA synthase 11 (KCS11)	Lipid metabolism
Zm00001d011352	Zm00001d014487	1.3319	0.0153625	GDSL esterase/lipase	AT2G42990.1	GDSL-like Lipase/Acylhydrolase superfamily protein	Lipid metabolism
Zm00001d011352	Zm00001d029402	1.74413	0.00200457	bHLH	conserved peptide upstream open reading frame 37	AT3G21330.1	basic helix-loop-helix (bHLH) DNA-binding superfamily protein
Zm00001d011352	Zm00001d027431	1.27422	0.00055004	TALE	knox1;knotted related homeobox1:	AT1G62990.1	KNOTTED-like homeobox of Arabidopsis thaliana 7 (IXR11, KNAT7)
Zm00001d011352	Zm00001d047512	1.32084	0.0465533		transcription regulators	AT3G56220.1	transcription regulator
Zm00001d011352	Zm00001d016059	1.70338	0.00420425	arabinogalactan protein 16	AT2G46330.1	arabinogalactan protein 16 (AGP16, ATAGP16)	cell surface proteoglycans
Zm00001d011352	Zm00001d046852	1.1502	0.0301187	Heptahelical transmembrane protein 2	AT4G30850.1	heptahelical transmembrane protein2 (HHP2)	SIGNAL
Zm00001d011352	Zm00001d012578	1.08094	0.0220862	DNA glycosylase superfamily protein	AT5G44680.1	DNA glycosylase superfamily protein
Zm00001d011352	Zm00001d013461	1.26409	0.0444781	secretory phospholipase A2 [EC:3.1.1.4]	AT2G06925.1	Phospholipase A2 family protein (ATSPLA2-ALPHA, PLA2-ALPHA)	Glycerophospholipid metabolism
Zm00001d011352	Zm00001d019669	1.40616	0.00687415	cinnamoyl-CoA reductase [EC:1.2.1.44]	AT1G15950.1	cinnamoyl coa reductase 1 (ATCCR1, CCR1, IRX4)	Phenylpropanoid biosynthesis
Zm00001d011352	Zm00001d028199	1.92961	8.43056e-07	beta-glucosidase [EC:3.2.1.21]	AT1G26560.1	beta glucosidase 40 (BGLU40)	Phenylpropanoid biosynthesis
Zm00001d011352	Zm00001d017473	1.05676	0.000171321	Protein kinase superfamily protein	AT5G07620.1	Protein kinase superfamily protein	protein amino acid phosphorylation
Zm00001d011352	Zm00001d051643	1.31473	0.000480314			AT3G57930.1	rho GTPase-activating gacO-like protein
Zm00001d011352	Zm00001d052518	1.62989	0.000134593	Pollen Ole e 1 allergen and extensin family protein	AT5G15780.1	Pollen Ole e 1 allergen and extensin family protein	G-protein coupled receptor protein signaling pathway
Zm00001d011352	Zm00001d028317	1.00197	0.0134744	Leucine-rich repeat receptor-like serine/threonine-protein kinase BAM3	AT3G49670.1	Leucine-rich receptor-like protein kinase family protein (BAM2)	protein amino acid phosphorylation
Zm00001d011352	Zm00001d043741	-1.42791	0.00344233	mitogen-activated protein kinase kinase kinase 17/18	AT4G26890.1	mitogen-activated protein kinase kinase kinase 16 (MAPKKK16)	MAPK signaling pathway - plant
Zm00001d011352	Zm00001d041853	1.03008	0.00127684	MYB	myb8;myb transcription factor8:	AT4G38620.1	myb domain protein 4 (ATMYB4, MYB4)
Zm00001d011352	Zm00001d048082	1.57658	0.0220626	MIKC_MADS	Zea mays MADS8	AT1G24260.2	K-box region and MADS-box transcription factor family protein (AGL9, SEP3)
Zm00001d011352	Zm00001d023336	1.24526	0.00660459	WRKY	WRKY DNA-binding domain superfamily protein	AT4G23810.1	WRKY family transcription factor (ATWRKY53, WRKY53)
Zm00001d011352	Zm00001d020903	1.09057	0.000170957		Fasciclin-like arabinogalactan protein 7	AT2G04780.1	FASCICLIN-like arabinoogalactan 7 (FLA7)
Zm00001d011352	Zm00001d020317	1.35029	0.0325275			AT1G23965.1	transcription factor
Zm00001d011352	Zm00001d013003	-1.04946	0.0124461	NAC	NAC domain-containing protein 2	AT5G08790.1	NAC (No Apical Meristem) domain transcriptional regulator (anac081, ATAF2)
Zm00001d011352	Zm00001d042499	1.54456	0.00042696	methyltransferase PMT19	AT2G43200.1	S-adenosyl-L-methionine-dependent methyltransferases superfamily protein	protein modification
Zm00001d011352	Zm00001d030864	1.35266	0.00422848	BTB/POZ domain-containing protein NPY2	AT2G14820.1	Phototropic-responsive NPH3 family protein (NPY2)	SIGNAL
Zm00001d011352	Zm00001d049722	-2.18661	0.00786008	Cell wall / vacuolar inhibitor of fructosidase 2	AT5G64620.1	cell wall / vacuolar inhibitor of fructosidase 2 (ATC/VIF2, C/VIF2)	SIGNAL
Zm00001d011352	Zm00001d040205	1.77568	2.05401e-05	phospholipase C [EC:3.1.4.3]	AT3G48610.1	non-specific phospholipase C6 (NPC6)	Glycerophospholipid metabolism
Zm00001d011352	Zm00001d036175	1.34144	0.0038035	GDSL esterase/lipase APG	AT3G16370.1	GDSL-like Lipase/Acylhydrolase superfamily protein	Lipid metabolism
Zm00001d011352	Zm00001d048494	1.43995	0.0053723	Hydroxymethylglutaryl-CoA synthase%3B	AT4G11820.2	hydroxymethylglutaryl-CoA synthase (EMB2778, FKP1, HMGS, MVA1)	Lipid metabolism
Zm00001d011352	Zm00001d018790	1.27877	0.000283365	glyoxylate/hydroxypyruvate reductase [EC:1.1.1.79 1.1.1.81]	AT1G12550.1	D-isomer specific 2-hydroxyacid dehydrogenase family protein	Glycine, serine and threonine metabolism
Zm00001d011352	Zm00001d048993	1.45361	0.00347993	alpha-L-arabinofuranosidase [EC:3.2.1.55]	AT3G10740.1	alpha-L-arabinofuranosidase 1 (ARAF, ARAF1, ASD1, ATASD1)	Amino sugar and nucleotide sugar metabolism
Zm00001d011352	Zm00001d041830	1.71341	0.013032	Subtilisin inhibitor 1	AT2G38870.1	Serine protease inhibitor potato inhibitor I-type family protein
Zm00001d011352	Zm00001d041827	2.1394	0.0114093	peroxiredoxin 6 [EC:1.11.1.7 1.11.1.27 3.1.1.-]	AT1G77100.1	Peroxidase superfamily protein	Antioxidant
Zm00001d011352	Zm00001d045302	1.14	0.00262251	znod1;Zea nodulation homolog1:	AT5G45910.1	GDSL-like Lipase/Acylhydrolase superfamily protein	Lipid metabolism
Zm00001d011352	Zm00001d031732	1.38486	2.18136e-07	BAG family molecular chaperone regulator 1	AT5G07220.1	BCL-2-associated athanogene 3 (ATBAG3, BAG3)	protein amino acid phosphorylation
Zm00001d011433	Zm00001d044373	1.61099	0.000470861	Leucine-rich repeat extensin-like protein 3	AT4G13340.1	Leucine-rich repeat (LRR) family protein	G-protein coupled receptor protein signaling pathway
Zm00001d011433	Zm00001d033777	1.36578	2.1589e-05	Receptor-like kinase TMK2	AT1G66150.1	transmembrane kinase 1 (TMK1)	protein amino acid phosphorylation
Zm00001d011433	Zm00001d016154	1.94529	0.0247995	bZIP	Basic leucine zipper 34	AT3G58120.1	Basic-leucine zipper (bZIP) transcription factor family protein (ATBZIP61, BZIP61)
Zm00001d011433	Zm00001d031635	1.0496	4.73881e-07	peroxiredoxin 6 [EC:1.11.1.7 1.11.1.27 3.1.1.-]	AT5G06730.1	Peroxidase superfamily protein	Antioxidant
Zm00001d012578	Zm00001d027335	1.22859	0.0213833	Trihelix transcription factor GT-2	AT1G76890.2	Duplicated homeodomain-like superfamily protein (AT-GT2, GT2)	G-protein coupled receptor protein signaling pathway
Zm00001d012578	Zm00001d047081	2.10624	0.00187514	GATA transcription factor 2	AT3G60530.1	GATA transcription factor 4 (GATA4)	G-protein coupled receptor protein signaling pathway
Zm00001d012578	Zm00001d048054	1.15736	0.00332852	leucine-rich repeat receptor-like protein kinase family protein	AT1G48480.1	Leucine-rich repeat protein kinase family protein (RKL1)	protein amino acid phosphorylation
Zm00001d012578	Zm00001d030551	1.07121	0.00169673	Protein STRUBBELIG-RECEPTOR FAMILY 7	AT3G14350.3	Leucine-rich repeat protein-STRUBBELIG-receptor family 7 (SRF7)	protein amino acid phosphorylation
Zm00001d012578	Zm00001d046655	1.79308	0.00031792	STRUBBELIG family receptor protein kinase	AT4G22130.1	Leucine-rich repeat protein-STRUBBELIG-receptor family 8 (SRF8)	protein amino acid phosphorylation
Zm00001d012578	Zm00001d028725	1.18557	0.00191394	Beta3-glucuronyltransferase	AT2G37090.1	Nucleotide-diphospho-sugar transferases superfamily protein (IRX9)	cell surface proteoglycans
Zm00001d012578	Zm00001d043196	2.9	8.36383e-05	DNA glycosylase superfamily protein	AT5G44680.1	DNA glycosylase superfamily protein
Zm00001d012578	Zm00001d046444	1.45067	0.000702215	3-ketoacyl-CoA synthase [EC:2.3.1.199]	AT2G26640.1	3-ketoacyl-CoA synthase 11 (KCS11)	Lipid metabolism
Zm00001d012578	Zm00001d014487	1.3319	0.0153625	GDSL esterase/lipase	AT2G42990.1	GDSL-like Lipase/Acylhydrolase superfamily protein	Lipid metabolism
Zm00001d012578	Zm00001d029402	1.74413	0.00200457	bHLH	conserved peptide upstream open reading frame 37	AT3G21330.1	basic helix-loop-helix (bHLH) DNA-binding superfamily protein
Zm00001d012578	Zm00001d027431	1.27422	0.00055004	TALE	knox1;knotted related homeobox1:	AT1G62990.1	KNOTTED-like homeobox of Arabidopsis thaliana 7 (IXR11, KNAT7)
Zm00001d012578	Zm00001d047512	1.32084	0.0465533		transcription regulators	AT3G56220.1	transcription regulator
Zm00001d012578	Zm00001d016059	1.70338	0.00420425	arabinogalactan protein 16	AT2G46330.1	arabinogalactan protein 16 (AGP16, ATAGP16)	cell surface proteoglycans
Zm00001d012578	Zm00001d046852	1.1502	0.0301187	Heptahelical transmembrane protein 2	AT4G30850.1	heptahelical transmembrane protein2 (HHP2)	SIGNAL
Zm00001d012578	Zm00001d013461	1.26409	0.0444781	secretory phospholipase A2 [EC:3.1.1.4]	AT2G06925.1	Phospholipase A2 family protein (ATSPLA2-ALPHA, PLA2-ALPHA)	Glycerophospholipid metabolism
Zm00001d012578	Zm00001d019669	1.40616	0.00687415	cinnamoyl-CoA reductase [EC:1.2.1.44]	AT1G15950.1	cinnamoyl coa reductase 1 (ATCCR1, CCR1, IRX4)	Phenylpropanoid biosynthesis
Zm00001d012578	Zm00001d028199	1.92961	8.43056e-07	beta-glucosidase [EC:3.2.1.21]	AT1G26560.1	beta glucosidase 40 (BGLU40)	Phenylpropanoid biosynthesis
Zm00001d012578	Zm00001d017473	1.05676	0.000171321	Protein kinase superfamily protein	AT5G07620.1	Protein kinase superfamily protein	protein amino acid phosphorylation
Zm00001d012578	Zm00001d051643	1.31473	0.000480314			AT3G57930.1	rho GTPase-activating gacO-like protein
Zm00001d012578	Zm00001d052518	1.62989	0.000134593	Pollen Ole e 1 allergen and extensin family protein	AT5G15780.1	Pollen Ole e 1 allergen and extensin family protein	G-protein coupled receptor protein signaling pathway
Zm00001d012578	Zm00001d028317	1.00197	0.0134744	Leucine-rich repeat receptor-like serine/threonine-protein kinase BAM3	AT3G49670.1	Leucine-rich receptor-like protein kinase family protein (BAM2)	protein amino acid phosphorylation
Zm00001d012578	Zm00001d043741	-1.42791	0.00344233	mitogen-activated protein kinase kinase kinase 17/18	AT4G26890.1	mitogen-activated protein kinase kinase kinase 16 (MAPKKK16)	MAPK signaling pathway - plant
Zm00001d012578	Zm00001d041853	1.03008	0.00127684	MYB	myb8;myb transcription factor8:	AT4G38620.1	myb domain protein 4 (ATMYB4, MYB4)
Zm00001d012578	Zm00001d048082	1.57658	0.0220626	MIKC_MADS	Zea mays MADS8	AT1G24260.2	K-box region and MADS-box transcription factor family protein (AGL9, SEP3)
Zm00001d012578	Zm00001d023336	1.24526	0.00660459	WRKY	WRKY DNA-binding domain superfamily protein	AT4G23810.1	WRKY family transcription factor (ATWRKY53, WRKY53)
Zm00001d012578	Zm00001d020903	1.09057	0.000170957		Fasciclin-like arabinogalactan protein 7	AT2G04780.1	FASCICLIN-like arabinoogalactan 7 (FLA7)
Zm00001d012578	Zm00001d020317	1.35029	0.0325275			AT1G23965.1	transcription factor
Zm00001d012578	Zm00001d013003	-1.04946	0.0124461	NAC	NAC domain-containing protein 2	AT5G08790.1	NAC (No Apical Meristem) domain transcriptional regulator (anac081, ATAF2)
Zm00001d012578	Zm00001d042499	1.54456	0.00042696	methyltransferase PMT19	AT2G43200.1	S-adenosyl-L-methionine-dependent methyltransferases superfamily protein	protein modification
Zm00001d012578	Zm00001d030864	1.35266	0.00422848	BTB/POZ domain-containing protein NPY2	AT2G14820.1	Phototropic-responsive NPH3 family protein (NPY2)	SIGNAL
Zm00001d012578	Zm00001d049722	-2.18661	0.00786008	Cell wall / vacuolar inhibitor of fructosidase 2	AT5G64620.1	cell wall / vacuolar inhibitor of fructosidase 2 (ATC/VIF2, C/VIF2)	SIGNAL
Zm00001d012578	Zm00001d040205	1.77568	2.05401e-05	phospholipase C [EC:3.1.4.3]	AT3G48610.1	non-specific phospholipase C6 (NPC6)	Glycerophospholipid metabolism
Zm00001d012578	Zm00001d036175	1.34144	0.0038035	GDSL esterase/lipase APG	AT3G16370.1	GDSL-like Lipase/Acylhydrolase superfamily protein	Lipid metabolism
Zm00001d012578	Zm00001d048494	1.43995	0.0053723	Hydroxymethylglutaryl-CoA synthase%3B	AT4G11820.2	hydroxymethylglutaryl-CoA synthase (EMB2778, FKP1, HMGS, MVA1)	Lipid metabolism
Zm00001d012578	Zm00001d018790	1.27877	0.000283365	glyoxylate/hydroxypyruvate reductase [EC:1.1.1.79 1.1.1.81]	AT1G12550.1	D-isomer specific 2-hydroxyacid dehydrogenase family protein	Glycine, serine and threonine metabolism
Zm00001d012578	Zm00001d048993	1.45361	0.00347993	alpha-L-arabinofuranosidase [EC:3.2.1.55]	AT3G10740.1	alpha-L-arabinofuranosidase 1 (ARAF, ARAF1, ASD1, ATASD1)	Amino sugar and nucleotide sugar metabolism
Zm00001d012578	Zm00001d041830	1.71341	0.013032	Subtilisin inhibitor 1	AT2G38870.1	Serine protease inhibitor potato inhibitor I-type family protein
Zm00001d013003	Zm00001d027335	1.22859	0.0213833	Trihelix transcription factor GT-2	AT1G76890.2	Duplicated homeodomain-like superfamily protein (AT-GT2, GT2)	G-protein coupled receptor protein signaling pathway
Zm00001d013003	Zm00001d047081	2.10624	0.00187514	GATA transcription factor 2	AT3G60530.1	GATA transcription factor 4 (GATA4)	G-protein coupled receptor protein signaling pathway
Zm00001d013003	Zm00001d048054	1.15736	0.00332852	leucine-rich repeat receptor-like protein kinase family protein	AT1G48480.1	Leucine-rich repeat protein kinase family protein (RKL1)	protein amino acid phosphorylation
Zm00001d013003	Zm00001d030551	1.07121	0.00169673	Protein STRUBBELIG-RECEPTOR FAMILY 7	AT3G14350.3	Leucine-rich repeat protein-STRUBBELIG-receptor family 7 (SRF7)	protein amino acid phosphorylation
Zm00001d013003	Zm00001d046655	1.79308	0.00031792	STRUBBELIG family receptor protein kinase	AT4G22130.1	Leucine-rich repeat protein-STRUBBELIG-receptor family 8 (SRF8)	protein amino acid phosphorylation
Zm00001d013003	Zm00001d028725	1.18557	0.00191394	Beta3-glucuronyltransferase	AT2G37090.1	Nucleotide-diphospho-sugar transferases superfamily protein (IRX9)	cell surface proteoglycans
Zm00001d013003	Zm00001d043196	2.9	8.36383e-05	DNA glycosylase superfamily protein	AT5G44680.1	DNA glycosylase superfamily protein
Zm00001d013003	Zm00001d046444	1.45067	0.000702215	3-ketoacyl-CoA synthase [EC:2.3.1.199]	AT2G26640.1	3-ketoacyl-CoA synthase 11 (KCS11)	Lipid metabolism
Zm00001d013003	Zm00001d014487	1.3319	0.0153625	GDSL esterase/lipase	AT2G42990.1	GDSL-like Lipase/Acylhydrolase superfamily protein	Lipid metabolism
Zm00001d013003	Zm00001d029402	1.74413	0.00200457	bHLH	conserved peptide upstream open reading frame 37	AT3G21330.1	basic helix-loop-helix (bHLH) DNA-binding superfamily protein
Zm00001d013003	Zm00001d027431	1.27422	0.00055004	TALE	knox1;knotted related homeobox1:	AT1G62990.1	KNOTTED-like homeobox of Arabidopsis thaliana 7 (IXR11, KNAT7)
Zm00001d013003	Zm00001d047512	1.32084	0.0465533		transcription regulators	AT3G56220.1	transcription regulator
Zm00001d013003	Zm00001d016059	1.70338	0.00420425	arabinogalactan protein 16	AT2G46330.1	arabinogalactan protein 16 (AGP16, ATAGP16)	cell surface proteoglycans
Zm00001d013003	Zm00001d046852	1.1502	0.0301187	Heptahelical transmembrane protein 2	AT4G30850.1	heptahelical transmembrane protein2 (HHP2)	SIGNAL
Zm00001d013003	Zm00001d013461	1.26409	0.0444781	secretory phospholipase A2 [EC:3.1.1.4]	AT2G06925.1	Phospholipase A2 family protein (ATSPLA2-ALPHA, PLA2-ALPHA)	Glycerophospholipid metabolism
Zm00001d013003	Zm00001d019669	1.40616	0.00687415	cinnamoyl-CoA reductase [EC:1.2.1.44]	AT1G15950.1	cinnamoyl coa reductase 1 (ATCCR1, CCR1, IRX4)	Phenylpropanoid biosynthesis
Zm00001d013003	Zm00001d028199	1.92961	8.43056e-07	beta-glucosidase [EC:3.2.1.21]	AT1G26560.1	beta glucosidase 40 (BGLU40)	Phenylpropanoid biosynthesis
Zm00001d013003	Zm00001d052518	1.62989	0.000134593	Pollen Ole e 1 allergen and extensin family protein	AT5G15780.1	Pollen Ole e 1 allergen and extensin family protein	G-protein coupled receptor protein signaling pathway
Zm00001d013003	Zm00001d043741	-1.42791	0.00344233	mitogen-activated protein kinase kinase kinase 17/18	AT4G26890.1	mitogen-activated protein kinase kinase kinase 16 (MAPKKK16)	MAPK signaling pathway - plant
Zm00001d013003	Zm00001d041853	1.03008	0.00127684	MYB	myb8;myb transcription factor8:	AT4G38620.1	myb domain protein 4 (ATMYB4, MYB4)
Zm00001d013003	Zm00001d020317	1.35029	0.0325275			AT1G23965.1	transcription factor
Zm00001d013003	Zm00001d042499	1.54456	0.00042696	methyltransferase PMT19	AT2G43200.1	S-adenosyl-L-methionine-dependent methyltransferases superfamily protein	protein modification
Zm00001d013003	Zm00001d049722	-2.18661	0.00786008	Cell wall / vacuolar inhibitor of fructosidase 2	AT5G64620.1	cell wall / vacuolar inhibitor of fructosidase 2 (ATC/VIF2, C/VIF2)	SIGNAL
Zm00001d013003	Zm00001d018790	1.27877	0.000283365	glyoxylate/hydroxypyruvate reductase [EC:1.1.1.79 1.1.1.81]	AT1G12550.1	D-isomer specific 2-hydroxyacid dehydrogenase family protein	Glycine, serine and threonine metabolism
Zm00001d013003	Zm00001d048993	1.45361	0.00347993	alpha-L-arabinofuranosidase [EC:3.2.1.55]	AT3G10740.1	alpha-L-arabinofuranosidase 1 (ARAF, ARAF1, ASD1, ATASD1)	Amino sugar and nucleotide sugar metabolism
Zm00001d013220	Zm00001d032265	-1.6162	2.7684e-06	WRKY	WRKY69-superfamily of TFs having WRKY and zinc finger domains	AT4G11070.1	WRKY family transcription factor (AtWRKY41, WRKY41)
Zm00001d013220	Zm00001d038471	-1.41651	0.00017944	U-box domain-containing protein 16	AT5G01830.1	ARM repeat superfamily protein	protein amino acid phosphorylation
Zm00001d013220	Zm00001d028752	-2.11976	6.54517e-09	Probable protein phosphatase 2C 30	AT2G30020.1	Protein phosphatase 2C family protein	protein amino acid phosphorylation
Zm00001d013220	Zm00001d047732	-1.33918	8.93954e-05	Probable protein phosphatase 2C 30	AT2G30020.1	Protein phosphatase 2C family protein	protein amino acid phosphorylation
Zm00001d013220	Zm00001d024324	-2.65066	0.00010568	ERF	AP2/EREBP transcription factor superfamily protein	AT3G20310.1	ethylene response factor 7 (ATERF-7, ATERF7, ERF7)
Zm00001d013220	Zm00001d031796	-2.67368	0.000648635	ERF	AP2 domain containing protein	AT3G16770.1	ethylene-responsive element binding protein (ATEBP, EBP, ERF72, RAP2.3)
Zm00001d013220	Zm00001d028017	-1.6389	0.00132009	ERF	Ethylene-responsive transcription factor ERF055	AT4G39780.1	Integrase-type DNA-binding superfamily protein
Zm00001d013220	Zm00001d027929	-1.02319	0.000410971	ERF	Ethylene-responsive transcription	AT1G72360.2	Integrase-type DNA-binding superfamily protein (HRE1)
Zm00001d013220	Zm00001d032295	-1.15545	0.000906204	ERF	dbf1;DRE-binding protein 1:	AT1G78080.1	related to AP2 4 (RAP2.4)
Zm00001d013220	Zm00001d044300	-1.77992	1.83053e-07	PIF / Ping-Pong family of plant transposases	AT5G12010.1	nuclease	transposable element
Zm00001d013220	Zm00001d021955	-1.13729	0.00369375	Rhodopsin			G-protein coupled receptor protein signaling pathway
Zm00001d013220	Zm00001d014625	-1.18006	0.00171678	Cell Division Protein AAA ATPase family	AT3G28580.1	P-loop containing nucleoside triphosphate hydrolases superfamily protein	G-protein coupled receptor protein signaling pathway
Zm00001d013220	Zm00001d033957	-1.52905	1.7719e-05	bHLH	Helix-loop-helix DNA-binding domain containing protein	AT5G43650.1	basic helix-loop-helix (bHLH) DNA-binding superfamily protein (BHLH92)
Zm00001d013220	Zm00001d026563	-1.41046	0.00610907	ERF	ereb40 (AP2-EREBP-transcription factor 40)		ethylene response factor
Zm00001d013220	Zm00001d021208	-2.18258	0.000324779	ERF	Dehydration-responsive element-binding protein 1B	AT4G25470.1	C-repeat/DRE binding factor 2 (ATCBF2, CBF2, DREB1C, FTQ4)
Zm00001d013220	Zm00001d026271	-1.06655	0.00976538	ERF	AP2/EREBP transcription factor superfamily protein	AT3G15210.1	ethylene responsive element binding factor 4 (ATERF-4, ATERF4, ERF4, RAP2.5)
Zm00001d013220	Zm00001d017591	-2.22923	0.000273991	ERF	Ethylene-responsive transcription factor ERF025	AT5G52020.1	Integrase-type DNA-binding superfamily protein
Zm00001d013220	Zm00001d051239	-1.22677	0.00717635	ERF	AP2/EREBP transcription factor superfamily protein	AT1G78080.1	related to AP2 4 (RAP2.4)
Zm00001d013220	Zm00001d048226	-1.52378	0.000249518	LOC100382983 – uncharacterized LOC100382983	AT1G22470.1	Hypothetical protein
Zm00001d013220	Zm00001d024522	-1.32343	0.0325946	bHLH	HLH DNA-binding domain superfamily protein	AT5G57150.1	basic helix-loop-helix (bHLH) DNA-binding superfamily protein
Zm00001d013220	Zm00001d036003	-1.24468	0.013745	ERF	dbp4;DRE-binding protein4: AP2/ERF transcription factor;	AT4G25480.1	dehydration response element B1A (ATCBF3, CBF3, DREB1A)
Zm00001d013220	Zm00001d043877	-1.72367	0.00236839	NAC	NAC domain-containing protein 72	AT1G12260.1	NAC 007 (ANAC007, EMB2749, NAC007, VND4)
Zm00001d013220	Zm00001d049364	-1.0162	0.00847316	ERF	AP2/EREBP transcription factor superfamily protein	AT3G20310.1	ethylene response factor 7 (ATERF-7, ATERF7, ERF7)
Zm00001d013461	Zm00001d027335	1.22859	0.0213833	Trihelix transcription factor GT-2	AT1G76890.2	Duplicated homeodomain-like superfamily protein (AT-GT2, GT2)	G-protein coupled receptor protein signaling pathway
Zm00001d013461	Zm00001d047081	2.10624	0.00187514	GATA transcription factor 2	AT3G60530.1	GATA transcription factor 4 (GATA4)	G-protein coupled receptor protein signaling pathway
Zm00001d013461	Zm00001d048054	1.15736	0.00332852	leucine-rich repeat receptor-like protein kinase family protein	AT1G48480.1	Leucine-rich repeat protein kinase family protein (RKL1)	protein amino acid phosphorylation
Zm00001d013461	Zm00001d030551	1.07121	0.00169673	Protein STRUBBELIG-RECEPTOR FAMILY 7	AT3G14350.3	Leucine-rich repeat protein-STRUBBELIG-receptor family 7 (SRF7)	protein amino acid phosphorylation
Zm00001d013461	Zm00001d046655	1.79308	0.00031792	STRUBBELIG family receptor protein kinase	AT4G22130.1	Leucine-rich repeat protein-STRUBBELIG-receptor family 8 (SRF8)	protein amino acid phosphorylation
Zm00001d013461	Zm00001d028725	1.18557	0.00191394	Beta3-glucuronyltransferase	AT2G37090.1	Nucleotide-diphospho-sugar transferases superfamily protein (IRX9)	cell surface proteoglycans
Zm00001d013461	Zm00001d043196	2.9	8.36383e-05	DNA glycosylase superfamily protein	AT5G44680.1	DNA glycosylase superfamily protein
Zm00001d013461	Zm00001d046444	1.45067	0.000702215	3-ketoacyl-CoA synthase [EC:2.3.1.199]	AT2G26640.1	3-ketoacyl-CoA synthase 11 (KCS11)	Lipid metabolism
Zm00001d013461	Zm00001d014487	1.3319	0.0153625	GDSL esterase/lipase	AT2G42990.1	GDSL-like Lipase/Acylhydrolase superfamily protein	Lipid metabolism
Zm00001d013461	Zm00001d029402	1.74413	0.00200457	bHLH	conserved peptide upstream open reading frame 37	AT3G21330.1	basic helix-loop-helix (bHLH) DNA-binding superfamily protein
Zm00001d013461	Zm00001d027431	1.27422	0.00055004	TALE	knox1;knotted related homeobox1:	AT1G62990.1	KNOTTED-like homeobox of Arabidopsis thaliana 7 (IXR11, KNAT7)
Zm00001d013461	Zm00001d047512	1.32084	0.0465533		transcription regulators	AT3G56220.1	transcription regulator
Zm00001d013461	Zm00001d016059	1.70338	0.00420425	arabinogalactan protein 16	AT2G46330.1	arabinogalactan protein 16 (AGP16, ATAGP16)	cell surface proteoglycans
Zm00001d013461	Zm00001d046852	1.1502	0.0301187	Heptahelical transmembrane protein 2	AT4G30850.1	heptahelical transmembrane protein2 (HHP2)	SIGNAL
Zm00001d013461	Zm00001d019669	1.40616	0.00687415	cinnamoyl-CoA reductase [EC:1.2.1.44]	AT1G15950.1	cinnamoyl coa reductase 1 (ATCCR1, CCR1, IRX4)	Phenylpropanoid biosynthesis
Zm00001d013461	Zm00001d028199	1.92961	8.43056e-07	beta-glucosidase [EC:3.2.1.21]	AT1G26560.1	beta glucosidase 40 (BGLU40)	Phenylpropanoid biosynthesis
Zm00001d013461	Zm00001d052518	1.62989	0.000134593	Pollen Ole e 1 allergen and extensin family protein	AT5G15780.1	Pollen Ole e 1 allergen and extensin family protein	G-protein coupled receptor protein signaling pathway
Zm00001d013461	Zm00001d043741	-1.42791	0.00344233	mitogen-activated protein kinase kinase kinase 17/18	AT4G26890.1	mitogen-activated protein kinase kinase kinase 16 (MAPKKK16)	MAPK signaling pathway - plant
Zm00001d013461	Zm00001d041853	1.03008	0.00127684	MYB	myb8;myb transcription factor8:	AT4G38620.1	myb domain protein 4 (ATMYB4, MYB4)
Zm00001d013461	Zm00001d020317	1.35029	0.0325275			AT1G23965.1	transcription factor
Zm00001d013461	Zm00001d042499	1.54456	0.00042696	methyltransferase PMT19	AT2G43200.1	S-adenosyl-L-methionine-dependent methyltransferases superfamily protein	protein modification
Zm00001d013461	Zm00001d049722	-2.18661	0.00786008	Cell wall / vacuolar inhibitor of fructosidase 2	AT5G64620.1	cell wall / vacuolar inhibitor of fructosidase 2 (ATC/VIF2, C/VIF2)	SIGNAL
Zm00001d013461	Zm00001d018790	1.27877	0.000283365	glyoxylate/hydroxypyruvate reductase [EC:1.1.1.79 1.1.1.81]	AT1G12550.1	D-isomer specific 2-hydroxyacid dehydrogenase family protein	Glycine, serine and threonine metabolism
Zm00001d013461	Zm00001d048993	1.45361	0.00347993	alpha-L-arabinofuranosidase [EC:3.2.1.55]	AT3G10740.1	alpha-L-arabinofuranosidase 1 (ARAF, ARAF1, ASD1, ATASD1)	Amino sugar and nucleotide sugar metabolism
Zm00001d013461	Zm00001d017473	1.05676	0.000171321	Protein kinase superfamily protein	AT5G07620.1	Protein kinase superfamily protein	protein amino acid phosphorylation
Zm00001d013461	Zm00001d051643	1.31473	0.000480314			AT3G57930.1	rho GTPase-activating gacO-like protein
Zm00001d013461	Zm00001d028317	1.00197	0.0134744	Leucine-rich repeat receptor-like serine/threonine-protein kinase BAM3	AT3G49670.1	Leucine-rich receptor-like protein kinase family protein (BAM2)	protein amino acid phosphorylation
Zm00001d013461	Zm00001d048082	1.57658	0.0220626	MIKC_MADS	Zea mays MADS8	AT1G24260.2	K-box region and MADS-box transcription factor family protein (AGL9, SEP3)
Zm00001d013461	Zm00001d023336	1.24526	0.00660459	WRKY	WRKY DNA-binding domain superfamily protein	AT4G23810.1	WRKY family transcription factor (ATWRKY53, WRKY53)
Zm00001d013461	Zm00001d020903	1.09057	0.000170957		Fasciclin-like arabinogalactan protein 7	AT2G04780.1	FASCICLIN-like arabinoogalactan 7 (FLA7)
Zm00001d013461	Zm00001d030864	1.35266	0.00422848	BTB/POZ domain-containing protein NPY2	AT2G14820.1	Phototropic-responsive NPH3 family protein (NPY2)	SIGNAL
Zm00001d013461	Zm00001d040205	1.77568	2.05401e-05	phospholipase C [EC:3.1.4.3]	AT3G48610.1	non-specific phospholipase C6 (NPC6)	Glycerophospholipid metabolism
Zm00001d013461	Zm00001d036175	1.34144	0.0038035	GDSL esterase/lipase APG	AT3G16370.1	GDSL-like Lipase/Acylhydrolase superfamily protein	Lipid metabolism
Zm00001d013461	Zm00001d048494	1.43995	0.0053723	Hydroxymethylglutaryl-CoA synthase%3B	AT4G11820.2	hydroxymethylglutaryl-CoA synthase (EMB2778, FKP1, HMGS, MVA1)	Lipid metabolism
Zm00001d013461	Zm00001d041830	1.71341	0.013032	Subtilisin inhibitor 1	AT2G38870.1	Serine protease inhibitor potato inhibitor I-type family protein
Zm00001d013461	Zm00001d045302	1.14	0.00262251	znod1;Zea nodulation homolog1:	AT5G45910.1	GDSL-like Lipase/Acylhydrolase superfamily protein	Lipid metabolism
Zm00001d013468	Zm00001d047081	2.10624	0.00187514	GATA transcription factor 2	AT3G60530.1	GATA transcription factor 4 (GATA4)	G-protein coupled receptor protein signaling pathway
Zm00001d013468	Zm00001d044373	1.61099	0.000470861	Leucine-rich repeat extensin-like protein 3	AT4G13340.1	Leucine-rich repeat (LRR) family protein	G-protein coupled receptor protein signaling pathway
Zm00001d013468	Zm00001d041827	2.1394	0.0114093	peroxiredoxin 6 [EC:1.11.1.7 1.11.1.27 3.1.1.-]	AT1G77100.1	Peroxidase superfamily protein	Antioxidant
Zm00001d013468	Zm00001d043071	1.47384	0.00884482	inactive receptor kinase	AT5G58300.1	Leucine-rich repeat protein kinase family protein	protein amino acid phosphorylation
Zm00001d013907	Zm00001d040094	-1.55543	2.93997e-05	G-type lectin S-receptor-like serine/threonine-protein kinase SD2-5	AT1G66930.1	lectin protein kinase family protein (S-locus )	protein amino acid phosphorylation
Zm00001d013907	Zm00001d021726	-1.20853	0.00795577	G-type lectin S-receptor-like serine/threonine-protein kinase B120	AT4G21380.1	receptor kinase 3 (ARK3, RK3)	protein amino acid phosphorylation
Zm00001d013907	Zm00001d037542	-1.44274	0.0233801		NAD(P)H dehydrogenase (quinone) [EC:1.6.5.2]	AT5G54500.1	flavodoxin-like quinone reductase 1 (FQR1)
Zm00001d013907	Zm00001d017976	-1.31617	0.0375621	Immediate-early fungal elicitor protein CMPG1	AT1G66160.1	CYS MET PRO and GLY protein 1 (ATCMPG1, CMPG1)	protein amino acid phosphorylation
Zm00001d013907	Zm00001d028447	-1.41194	0.01217	bnlg1484;è½:	AT3G14370.1	Protein kinase superfamily protein (WAG2)	protein amino acid phosphorylation
Zm00001d013907	Zm00001d037749	-1.98578	0.00357752	bHLH	HLH DNA-binding domain superfamily protein	AT5G56960.1	basic helix-loop-helix (bHLH) DNA-binding family protein
Zm00001d013907	Zm00001d052189	-1.54712	0.0105245		Putative RING zinc finger domain superfamily protein	AT3G05200.1	RING/U-box superfamily protein (ATL6)
Zm00001d013907	Zm00001d033389	-1.42321	0.00497327	VQ motif family protein	AT4G37710.1	VQ motif-containing protein	growth
Zm00001d013907	Zm00001d021949	-1.28025	0.0078691	BTB/POZ domain-containing protein	AT5G48130.1	Phototropic-responsive NPH3 family protein	SIGNAL
Zm00001d013907	Zm00001d038320	-3.25772	5.10119e-05	ERF	AP2/EREBP transcription factor superfamily protein	AT5G61890.1	Integrase-type DNA-binding superfamily protein
Zm00001d013907	Zm00001d038791	-1.06847	0.00330933	leucine-rich repeat receptor-like protein kinase family protein	AT5G25930.1	Leucine-rich repeat protein kinase family protein	protein amino acid phosphorylation
Zm00001d013907	Zm00001d029468	-2.58551	2.04104e-07	root-specific kinase 1	AT2G05940.1	Protein kinase superfamily protein	protein amino acid phosphorylation
Zm00001d013907	Zm00001d020495	-1.9355	0.00233217	WRKY	WRKY62-superfamily of TFs having WRKY and zinc finger domains	AT4G31800.1	WRKY DNA-binding protein 18 (ATWRKY18, WRKY18)
Zm00001d013907	Zm00001d025814	-1.94654	0.00107726	Beta-16-galactosyltransferase GALT29A	AT1G08280.1	Glycosyltransferase family 29 (sialyltransferase) family protein	protein amino acid phosphorylation
Zm00001d013907	Zm00001d043480	-1.07537	0.000572994	Proline-rich receptor-like protein kinase PERK15	AT3G24550.1	proline extensin-like receptor kinase 1 (ATPERK1, PERK1)	G-protein coupled receptor protein signaling pathway
Zm00001d013907	Zm00001d048647	-1.0667	0.017565	MYB	MYB DNA-binding domain superfamily protein	AT1G48000.1	myb domain protein 112 (AtMYB112, MYB112)
Zm00001d013907	Zm00001d020984	-1.20856	0.00325488	sarcosine oxidase / L-pipecolate oxidase [EC:1.5.3.1 1.5.3.7]	AT2G24580.1	FAD-dependent oxidoreductase family protein	Peroxisome
Zm00001d014487	Zm00001d047081	2.10624	0.00187514	GATA transcription factor 2	AT3G60530.1	GATA transcription factor 4 (GATA4)	G-protein coupled receptor protein signaling pathway
Zm00001d014487	Zm00001d027335	1.22859	0.0213833	Trihelix transcription factor GT-2	AT1G76890.2	Duplicated homeodomain-like superfamily protein (AT-GT2, GT2)	G-protein coupled receptor protein signaling pathway
Zm00001d014487	Zm00001d048054	1.15736	0.00332852	leucine-rich repeat receptor-like protein kinase family protein	AT1G48480.1	Leucine-rich repeat protein kinase family protein (RKL1)	protein amino acid phosphorylation
Zm00001d014487	Zm00001d030551	1.07121	0.00169673	Protein STRUBBELIG-RECEPTOR FAMILY 7	AT3G14350.3	Leucine-rich repeat protein-STRUBBELIG-receptor family 7 (SRF7)	protein amino acid phosphorylation
Zm00001d014487	Zm00001d046655	1.79308	0.00031792	STRUBBELIG family receptor protein kinase	AT4G22130.1	Leucine-rich repeat protein-STRUBBELIG-receptor family 8 (SRF8)	protein amino acid phosphorylation
Zm00001d014487	Zm00001d028725	1.18557	0.00191394	Beta3-glucuronyltransferase	AT2G37090.1	Nucleotide-diphospho-sugar transferases superfamily protein (IRX9)	cell surface proteoglycans
Zm00001d014487	Zm00001d043196	2.9	8.36383e-05	DNA glycosylase superfamily protein	AT5G44680.1	DNA glycosylase superfamily protein
Zm00001d014487	Zm00001d046444	1.45067	0.000702215	3-ketoacyl-CoA synthase [EC:2.3.1.199]	AT2G26640.1	3-ketoacyl-CoA synthase 11 (KCS11)	Lipid metabolism
Zm00001d014487	Zm00001d029402	1.74413	0.00200457	bHLH	conserved peptide upstream open reading frame 37	AT3G21330.1	basic helix-loop-helix (bHLH) DNA-binding superfamily protein
Zm00001d014487	Zm00001d027431	1.27422	0.00055004	TALE	knox1;knotted related homeobox1:	AT1G62990.1	KNOTTED-like homeobox of Arabidopsis thaliana 7 (IXR11, KNAT7)
Zm00001d014487	Zm00001d047512	1.32084	0.0465533		transcription regulators	AT3G56220.1	transcription regulator
Zm00001d014487	Zm00001d016059	1.70338	0.00420425	arabinogalactan protein 16	AT2G46330.1	arabinogalactan protein 16 (AGP16, ATAGP16)	cell surface proteoglycans
Zm00001d014487	Zm00001d046852	1.1502	0.0301187	Heptahelical transmembrane protein 2	AT4G30850.1	heptahelical transmembrane protein2 (HHP2)	SIGNAL
Zm00001d014487	Zm00001d019669	1.40616	0.00687415	cinnamoyl-CoA reductase [EC:1.2.1.44]	AT1G15950.1	cinnamoyl coa reductase 1 (ATCCR1, CCR1, IRX4)	Phenylpropanoid biosynthesis
Zm00001d014487	Zm00001d028199	1.92961	8.43056e-07	beta-glucosidase [EC:3.2.1.21]	AT1G26560.1	beta glucosidase 40 (BGLU40)	Phenylpropanoid biosynthesis
Zm00001d014487	Zm00001d052518	1.62989	0.000134593	Pollen Ole e 1 allergen and extensin family protein	AT5G15780.1	Pollen Ole e 1 allergen and extensin family protein	G-protein coupled receptor protein signaling pathway
Zm00001d014487	Zm00001d043741	-1.42791	0.00344233	mitogen-activated protein kinase kinase kinase 17/18	AT4G26890.1	mitogen-activated protein kinase kinase kinase 16 (MAPKKK16)	MAPK signaling pathway - plant
Zm00001d014487	Zm00001d041853	1.03008	0.00127684	MYB	myb8;myb transcription factor8:	AT4G38620.1	myb domain protein 4 (ATMYB4, MYB4)
Zm00001d014487	Zm00001d020317	1.35029	0.0325275			AT1G23965.1	transcription factor
Zm00001d014487	Zm00001d042499	1.54456	0.00042696	methyltransferase PMT19	AT2G43200.1	S-adenosyl-L-methionine-dependent methyltransferases superfamily protein	protein modification
Zm00001d014487	Zm00001d049722	-2.18661	0.00786008	Cell wall / vacuolar inhibitor of fructosidase 2	AT5G64620.1	cell wall / vacuolar inhibitor of fructosidase 2 (ATC/VIF2, C/VIF2)	SIGNAL
Zm00001d014487	Zm00001d018790	1.27877	0.000283365	glyoxylate/hydroxypyruvate reductase [EC:1.1.1.79 1.1.1.81]	AT1G12550.1	D-isomer specific 2-hydroxyacid dehydrogenase family protein	Glycine, serine and threonine metabolism
Zm00001d014487	Zm00001d048993	1.45361	0.00347993	alpha-L-arabinofuranosidase [EC:3.2.1.55]	AT3G10740.1	alpha-L-arabinofuranosidase 1 (ARAF, ARAF1, ASD1, ATASD1)	Amino sugar and nucleotide sugar metabolism
Zm00001d014487	Zm00001d017473	1.05676	0.000171321	Protein kinase superfamily protein	AT5G07620.1	Protein kinase superfamily protein	protein amino acid phosphorylation
Zm00001d014487	Zm00001d051643	1.31473	0.000480314			AT3G57930.1	rho GTPase-activating gacO-like protein
Zm00001d014487	Zm00001d028317	1.00197	0.0134744	Leucine-rich repeat receptor-like serine/threonine-protein kinase BAM3	AT3G49670.1	Leucine-rich receptor-like protein kinase family protein (BAM2)	protein amino acid phosphorylation
Zm00001d014487	Zm00001d048082	1.57658	0.0220626	MIKC_MADS	Zea mays MADS8	AT1G24260.2	K-box region and MADS-box transcription factor family protein (AGL9, SEP3)
Zm00001d014487	Zm00001d023336	1.24526	0.00660459	WRKY	WRKY DNA-binding domain superfamily protein	AT4G23810.1	WRKY family transcription factor (ATWRKY53, WRKY53)
Zm00001d014487	Zm00001d020903	1.09057	0.000170957		Fasciclin-like arabinogalactan protein 7	AT2G04780.1	FASCICLIN-like arabinoogalactan 7 (FLA7)
Zm00001d014487	Zm00001d030864	1.35266	0.00422848	BTB/POZ domain-containing protein NPY2	AT2G14820.1	Phototropic-responsive NPH3 family protein (NPY2)	SIGNAL
Zm00001d014487	Zm00001d040205	1.77568	2.05401e-05	phospholipase C [EC:3.1.4.3]	AT3G48610.1	non-specific phospholipase C6 (NPC6)	Glycerophospholipid metabolism
Zm00001d014487	Zm00001d036175	1.34144	0.0038035	GDSL esterase/lipase APG	AT3G16370.1	GDSL-like Lipase/Acylhydrolase superfamily protein	Lipid metabolism
Zm00001d014487	Zm00001d048494	1.43995	0.0053723	Hydroxymethylglutaryl-CoA synthase%3B	AT4G11820.2	hydroxymethylglutaryl-CoA synthase (EMB2778, FKP1, HMGS, MVA1)	Lipid metabolism
Zm00001d014487	Zm00001d041830	1.71341	0.013032	Subtilisin inhibitor 1	AT2G38870.1	Serine protease inhibitor potato inhibitor I-type family protein
Zm00001d014487	Zm00001d045302	1.14	0.00262251	znod1;Zea nodulation homolog1:	AT5G45910.1	GDSL-like Lipase/Acylhydrolase superfamily protein	Lipid metabolism
Zm00001d014487	Zm00001d038883	-1.54972	0.0352439	mitogen-activated protein kinase kinase kinase 17/18	AT4G26890.1	mitogen-activated protein kinase kinase kinase 16 (MAPKKK16)	MAPK signaling pathway - plant
Zm00001d014487	Zm00001d028282	1.18097	0.0192251	hydroperoxide dehydratase [EC:4.2.1.92]	AT5G42650.1	allene oxide synthase (AOS, CYP74A, DDE2)	alpha-Linolenic acid metabolism
Zm00001d014487	Zm00001d038460	1.15739	0.0055875	alanine-glyoxylate transaminase / (R)-3-amino-2-methylpropionate-pyruvate transaminase [EC:2.6.1.44 2.6.1.40]	AT3G08860.1	beta-alanine aminotransferase	Alanine, aspartate and glutamate metabolism
Zm00001d014625	Zm00001d032265	-1.6162	2.7684e-06	WRKY	WRKY69-superfamily of TFs having WRKY and zinc finger domains	AT4G11070.1	WRKY family transcription factor (AtWRKY41, WRKY41)
Zm00001d014625	Zm00001d038471	-1.41651	0.00017944	U-box domain-containing protein 16	AT5G01830.1	ARM repeat superfamily protein	protein amino acid phosphorylation
Zm00001d014625	Zm00001d028752	-2.11976	6.54517e-09	Probable protein phosphatase 2C 30	AT2G30020.1	Protein phosphatase 2C family protein	protein amino acid phosphorylation
Zm00001d014625	Zm00001d047732	-1.33918	8.93954e-05	Probable protein phosphatase 2C 30	AT2G30020.1	Protein phosphatase 2C family protein	protein amino acid phosphorylation
Zm00001d014625	Zm00001d024324	-2.65066	0.00010568	ERF	AP2/EREBP transcription factor superfamily protein	AT3G20310.1	ethylene response factor 7 (ATERF-7, ATERF7, ERF7)
Zm00001d014625	Zm00001d031796	-2.67368	0.000648635	ERF	AP2 domain containing protein	AT3G16770.1	ethylene-responsive element binding protein (ATEBP, EBP, ERF72, RAP2.3)
Zm00001d014625	Zm00001d028017	-1.6389	0.00132009	ERF	Ethylene-responsive transcription factor ERF055	AT4G39780.1	Integrase-type DNA-binding superfamily protein
Zm00001d014625	Zm00001d027929	-1.02319	0.000410971	ERF	Ethylene-responsive transcription	AT1G72360.2	Integrase-type DNA-binding superfamily protein (HRE1)
Zm00001d014625	Zm00001d032295	-1.15545	0.000906204	ERF	dbf1;DRE-binding protein 1:	AT1G78080.1	related to AP2 4 (RAP2.4)
Zm00001d014625	Zm00001d044300	-1.77992	1.83053e-07	PIF / Ping-Pong family of plant transposases	AT5G12010.1	nuclease	transposable element
Zm00001d014625	Zm00001d021955	-1.13729	0.00369375	Rhodopsin			G-protein coupled receptor protein signaling pathway
Zm00001d014625	Zm00001d033957	-1.52905	1.7719e-05	bHLH	Helix-loop-helix DNA-binding domain containing protein	AT5G43650.1	basic helix-loop-helix (bHLH) DNA-binding superfamily protein (BHLH92)
Zm00001d014625	Zm00001d026563	-1.41046	0.00610907	ERF	ereb40 (AP2-EREBP-transcription factor 40)		ethylene response factor
Zm00001d014625	Zm00001d021208	-2.18258	0.000324779	ERF	Dehydration-responsive element-binding protein 1B	AT4G25470.1	C-repeat/DRE binding factor 2 (ATCBF2, CBF2, DREB1C, FTQ4)
Zm00001d014625	Zm00001d026271	-1.06655	0.00976538	ERF	AP2/EREBP transcription factor superfamily protein	AT3G15210.1	ethylene responsive element binding factor 4 (ATERF-4, ATERF4, ERF4, RAP2.5)
Zm00001d014625	Zm00001d017591	-2.22923	0.000273991	ERF	Ethylene-responsive transcription factor ERF025	AT5G52020.1	Integrase-type DNA-binding superfamily protein
Zm00001d014625	Zm00001d051239	-1.22677	0.00717635	ERF	AP2/EREBP transcription factor superfamily protein	AT1G78080.1	related to AP2 4 (RAP2.4)
Zm00001d014625	Zm00001d048226	-1.52378	0.000249518	LOC100382983 – uncharacterized LOC100382983	AT1G22470.1	Hypothetical protein
Zm00001d014625	Zm00001d024522	-1.32343	0.0325946	bHLH	HLH DNA-binding domain superfamily protein	AT5G57150.1	basic helix-loop-helix (bHLH) DNA-binding superfamily protein
Zm00001d014625	Zm00001d021207	-1.67644	0.0143731	ERF	DRE-binding protein 3	AT4G25470.1	C-repeat/DRE binding factor 2 (ATCBF2, CBF2, DREB1C, FTQ4)
Zm00001d014625	Zm00001d026126	-1.34542	0.00111435	bnl10.13a;è½: NCBI: serine/threonine-protein kinase PIX13	AT2G17220.1	Protein kinase superfamily protein	protein amino acid phosphorylation
Zm00001d014625	Zm00001d027530	-1.72573	3.36925e-06	NAC	nactf53;NAC-transcription factor 53	AT2G17040.1	NAC domain containing protein 36 (anac036, NAC036)
Zm00001d014625	Zm00001d028941	-1.46742	0.0011046	VQ motif family protein expressed	LOC_Os03g20330.1	VQ domain containing protein putative expressed	growth
Zm00001d016059	Zm00001d047081	2.10624	0.00187514	GATA transcription factor 2	AT3G60530.1	GATA transcription factor 4 (GATA4)	G-protein coupled receptor protein signaling pathway
Zm00001d016059	Zm00001d027335	1.22859	0.0213833	Trihelix transcription factor GT-2	AT1G76890.2	Duplicated homeodomain-like superfamily protein (AT-GT2, GT2)	G-protein coupled receptor protein signaling pathway
Zm00001d016059	Zm00001d048054	1.15736	0.00332852	leucine-rich repeat receptor-like protein kinase family protein	AT1G48480.1	Leucine-rich repeat protein kinase family protein (RKL1)	protein amino acid phosphorylation
Zm00001d016059	Zm00001d030551	1.07121	0.00169673	Protein STRUBBELIG-RECEPTOR FAMILY 7	AT3G14350.3	Leucine-rich repeat protein-STRUBBELIG-receptor family 7 (SRF7)	protein amino acid phosphorylation
Zm00001d016059	Zm00001d046655	1.79308	0.00031792	STRUBBELIG family receptor protein kinase	AT4G22130.1	Leucine-rich repeat protein-STRUBBELIG-receptor family 8 (SRF8)	protein amino acid phosphorylation
Zm00001d016059	Zm00001d028725	1.18557	0.00191394	Beta3-glucuronyltransferase	AT2G37090.1	Nucleotide-diphospho-sugar transferases superfamily protein (IRX9)	cell surface proteoglycans
Zm00001d016059	Zm00001d043196	2.9	8.36383e-05	DNA glycosylase superfamily protein	AT5G44680.1	DNA glycosylase superfamily protein
Zm00001d016059	Zm00001d046444	1.45067	0.000702215	3-ketoacyl-CoA synthase [EC:2.3.1.199]	AT2G26640.1	3-ketoacyl-CoA synthase 11 (KCS11)	Lipid metabolism
Zm00001d016059	Zm00001d029402	1.74413	0.00200457	bHLH	conserved peptide upstream open reading frame 37	AT3G21330.1	basic helix-loop-helix (bHLH) DNA-binding superfamily protein
Zm00001d016059	Zm00001d027431	1.27422	0.00055004	TALE	knox1;knotted related homeobox1:	AT1G62990.1	KNOTTED-like homeobox of Arabidopsis thaliana 7 (IXR11, KNAT7)
Zm00001d016059	Zm00001d047512	1.32084	0.0465533		transcription regulators	AT3G56220.1	transcription regulator
Zm00001d016059	Zm00001d046852	1.1502	0.0301187	Heptahelical transmembrane protein 2	AT4G30850.1	heptahelical transmembrane protein2 (HHP2)	SIGNAL
Zm00001d016059	Zm00001d019669	1.40616	0.00687415	cinnamoyl-CoA reductase [EC:1.2.1.44]	AT1G15950.1	cinnamoyl coa reductase 1 (ATCCR1, CCR1, IRX4)	Phenylpropanoid biosynthesis
Zm00001d016059	Zm00001d028199	1.92961	8.43056e-07	beta-glucosidase [EC:3.2.1.21]	AT1G26560.1	beta glucosidase 40 (BGLU40)	Phenylpropanoid biosynthesis
Zm00001d016059	Zm00001d052518	1.62989	0.000134593	Pollen Ole e 1 allergen and extensin family protein	AT5G15780.1	Pollen Ole e 1 allergen and extensin family protein	G-protein coupled receptor protein signaling pathway
Zm00001d016059	Zm00001d043741	-1.42791	0.00344233	mitogen-activated protein kinase kinase kinase 17/18	AT4G26890.1	mitogen-activated protein kinase kinase kinase 16 (MAPKKK16)	MAPK signaling pathway - plant
Zm00001d016059	Zm00001d041853	1.03008	0.00127684	MYB	myb8;myb transcription factor8:	AT4G38620.1	myb domain protein 4 (ATMYB4, MYB4)
Zm00001d016059	Zm00001d020317	1.35029	0.0325275			AT1G23965.1	transcription factor
Zm00001d016059	Zm00001d042499	1.54456	0.00042696	methyltransferase PMT19	AT2G43200.1	S-adenosyl-L-methionine-dependent methyltransferases superfamily protein	protein modification
Zm00001d016059	Zm00001d049722	-2.18661	0.00786008	Cell wall / vacuolar inhibitor of fructosidase 2	AT5G64620.1	cell wall / vacuolar inhibitor of fructosidase 2 (ATC/VIF2, C/VIF2)	SIGNAL
Zm00001d016059	Zm00001d018790	1.27877	0.000283365	glyoxylate/hydroxypyruvate reductase [EC:1.1.1.79 1.1.1.81]	AT1G12550.1	D-isomer specific 2-hydroxyacid dehydrogenase family protein	Glycine, serine and threonine metabolism
Zm00001d016059	Zm00001d048993	1.45361	0.00347993	alpha-L-arabinofuranosidase [EC:3.2.1.55]	AT3G10740.1	alpha-L-arabinofuranosidase 1 (ARAF, ARAF1, ASD1, ATASD1)	Amino sugar and nucleotide sugar metabolism
Zm00001d016059	Zm00001d017473	1.05676	0.000171321	Protein kinase superfamily protein	AT5G07620.1	Protein kinase superfamily protein	protein amino acid phosphorylation
Zm00001d016059	Zm00001d051643	1.31473	0.000480314			AT3G57930.1	rho GTPase-activating gacO-like protein
Zm00001d016059	Zm00001d028317	1.00197	0.0134744	Leucine-rich repeat receptor-like serine/threonine-protein kinase BAM3	AT3G49670.1	Leucine-rich receptor-like protein kinase family protein (BAM2)	protein amino acid phosphorylation
Zm00001d016059	Zm00001d048082	1.57658	0.0220626	MIKC_MADS	Zea mays MADS8	AT1G24260.2	K-box region and MADS-box transcription factor family protein (AGL9, SEP3)
Zm00001d016059	Zm00001d020903	1.09057	0.000170957		Fasciclin-like arabinogalactan protein 7	AT2G04780.1	FASCICLIN-like arabinoogalactan 7 (FLA7)
Zm00001d016059	Zm00001d030864	1.35266	0.00422848	BTB/POZ domain-containing protein NPY2	AT2G14820.1	Phototropic-responsive NPH3 family protein (NPY2)	SIGNAL
Zm00001d016059	Zm00001d040205	1.77568	2.05401e-05	phospholipase C [EC:3.1.4.3]	AT3G48610.1	non-specific phospholipase C6 (NPC6)	Glycerophospholipid metabolism
Zm00001d016059	Zm00001d036175	1.34144	0.0038035	GDSL esterase/lipase APG	AT3G16370.1	GDSL-like Lipase/Acylhydrolase superfamily protein	Lipid metabolism
Zm00001d016059	Zm00001d048494	1.43995	0.0053723	Hydroxymethylglutaryl-CoA synthase%3B	AT4G11820.2	hydroxymethylglutaryl-CoA synthase (EMB2778, FKP1, HMGS, MVA1)	Lipid metabolism
Zm00001d016059	Zm00001d041830	1.71341	0.013032	Subtilisin inhibitor 1	AT2G38870.1	Serine protease inhibitor potato inhibitor I-type family protein
Zm00001d017473	Zm00001d047081	2.10624	0.00187514	GATA transcription factor 2	AT3G60530.1	GATA transcription factor 4 (GATA4)	G-protein coupled receptor protein signaling pathway
Zm00001d017473	Zm00001d027335	1.22859	0.0213833	Trihelix transcription factor GT-2	AT1G76890.2	Duplicated homeodomain-like superfamily protein (AT-GT2, GT2)	G-protein coupled receptor protein signaling pathway
Zm00001d017473	Zm00001d048054	1.15736	0.00332852	leucine-rich repeat receptor-like protein kinase family protein	AT1G48480.1	Leucine-rich repeat protein kinase family protein (RKL1)	protein amino acid phosphorylation
Zm00001d017473	Zm00001d030551	1.07121	0.00169673	Protein STRUBBELIG-RECEPTOR FAMILY 7	AT3G14350.3	Leucine-rich repeat protein-STRUBBELIG-receptor family 7 (SRF7)	protein amino acid phosphorylation
Zm00001d017473	Zm00001d046655	1.79308	0.00031792	STRUBBELIG family receptor protein kinase	AT4G22130.1	Leucine-rich repeat protein-STRUBBELIG-receptor family 8 (SRF8)	protein amino acid phosphorylation
Zm00001d017473	Zm00001d028725	1.18557	0.00191394	Beta3-glucuronyltransferase	AT2G37090.1	Nucleotide-diphospho-sugar transferases superfamily protein (IRX9)	cell surface proteoglycans
Zm00001d017473	Zm00001d043196	2.9	8.36383e-05	DNA glycosylase superfamily protein	AT5G44680.1	DNA glycosylase superfamily protein
Zm00001d017473	Zm00001d046444	1.45067	0.000702215	3-ketoacyl-CoA synthase [EC:2.3.1.199]	AT2G26640.1	3-ketoacyl-CoA synthase 11 (KCS11)	Lipid metabolism
Zm00001d017473	Zm00001d029402	1.74413	0.00200457	bHLH	conserved peptide upstream open reading frame 37	AT3G21330.1	basic helix-loop-helix (bHLH) DNA-binding superfamily protein
Zm00001d017473	Zm00001d027431	1.27422	0.00055004	TALE	knox1;knotted related homeobox1:	AT1G62990.1	KNOTTED-like homeobox of Arabidopsis thaliana 7 (IXR11, KNAT7)
Zm00001d017473	Zm00001d047512	1.32084	0.0465533		transcription regulators	AT3G56220.1	transcription regulator
Zm00001d017473	Zm00001d046852	1.1502	0.0301187	Heptahelical transmembrane protein 2	AT4G30850.1	heptahelical transmembrane protein2 (HHP2)	SIGNAL
Zm00001d017473	Zm00001d019669	1.40616	0.00687415	cinnamoyl-CoA reductase [EC:1.2.1.44]	AT1G15950.1	cinnamoyl coa reductase 1 (ATCCR1, CCR1, IRX4)	Phenylpropanoid biosynthesis
Zm00001d017473	Zm00001d028199	1.92961	8.43056e-07	beta-glucosidase [EC:3.2.1.21]	AT1G26560.1	beta glucosidase 40 (BGLU40)	Phenylpropanoid biosynthesis
Zm00001d017473	Zm00001d052518	1.62989	0.000134593	Pollen Ole e 1 allergen and extensin family protein	AT5G15780.1	Pollen Ole e 1 allergen and extensin family protein	G-protein coupled receptor protein signaling pathway
Zm00001d017473	Zm00001d041853	1.03008	0.00127684	MYB	myb8;myb transcription factor8:	AT4G38620.1	myb domain protein 4 (ATMYB4, MYB4)
Zm00001d017473	Zm00001d020317	1.35029	0.0325275			AT1G23965.1	transcription factor
Zm00001d017473	Zm00001d042499	1.54456	0.00042696	methyltransferase PMT19	AT2G43200.1	S-adenosyl-L-methionine-dependent methyltransferases superfamily protein	protein modification
Zm00001d017473	Zm00001d018790	1.27877	0.000283365	glyoxylate/hydroxypyruvate reductase [EC:1.1.1.79 1.1.1.81]	AT1G12550.1	D-isomer specific 2-hydroxyacid dehydrogenase family protein	Glycine, serine and threonine metabolism
Zm00001d017473	Zm00001d048993	1.45361	0.00347993	alpha-L-arabinofuranosidase [EC:3.2.1.55]	AT3G10740.1	alpha-L-arabinofuranosidase 1 (ARAF, ARAF1, ASD1, ATASD1)	Amino sugar and nucleotide sugar metabolism
Zm00001d017473	Zm00001d051643	1.31473	0.000480314			AT3G57930.1	rho GTPase-activating gacO-like protein
Zm00001d017473	Zm00001d028317	1.00197	0.0134744	Leucine-rich repeat receptor-like serine/threonine-protein kinase BAM3	AT3G49670.1	Leucine-rich receptor-like protein kinase family protein (BAM2)	protein amino acid phosphorylation
Zm00001d017473	Zm00001d020903	1.09057	0.000170957		Fasciclin-like arabinogalactan protein 7	AT2G04780.1	FASCICLIN-like arabinoogalactan 7 (FLA7)
Zm00001d017473	Zm00001d030864	1.35266	0.00422848	BTB/POZ domain-containing protein NPY2	AT2G14820.1	Phototropic-responsive NPH3 family protein (NPY2)	SIGNAL
Zm00001d017473	Zm00001d040205	1.77568	2.05401e-05	phospholipase C [EC:3.1.4.3]	AT3G48610.1	non-specific phospholipase C6 (NPC6)	Glycerophospholipid metabolism
Zm00001d017473	Zm00001d048494	1.43995	0.0053723	Hydroxymethylglutaryl-CoA synthase%3B	AT4G11820.2	hydroxymethylglutaryl-CoA synthase (EMB2778, FKP1, HMGS, MVA1)	Lipid metabolism
Zm00001d017473	Zm00001d045302	1.14	0.00262251	znod1;Zea nodulation homolog1:	AT5G45910.1	GDSL-like Lipase/Acylhydrolase superfamily protein	Lipid metabolism
Zm00001d017473	Zm00001d041827	2.1394	0.0114093	peroxiredoxin 6 [EC:1.11.1.7 1.11.1.27 3.1.1.-]	AT1G77100.1	Peroxidase superfamily protein	Antioxidant
Zm00001d017473	Zm00001d031732	1.38486	2.18136e-07	BAG family molecular chaperone regulator 1	AT5G07220.1	BCL-2-associated athanogene 3 (ATBAG3, BAG3)	protein amino acid phosphorylation
Zm00001d017591	Zm00001d032265	-1.6162	2.7684e-06	WRKY	WRKY69-superfamily of TFs having WRKY and zinc finger domains	AT4G11070.1	WRKY family transcription factor (AtWRKY41, WRKY41)
Zm00001d017591	Zm00001d038471	-1.41651	0.00017944	U-box domain-containing protein 16	AT5G01830.1	ARM repeat superfamily protein	protein amino acid phosphorylation
Zm00001d017591	Zm00001d028752	-2.11976	6.54517e-09	Probable protein phosphatase 2C 30	AT2G30020.1	Protein phosphatase 2C family protein	protein amino acid phosphorylation
Zm00001d017591	Zm00001d047732	-1.33918	8.93954e-05	Probable protein phosphatase 2C 30	AT2G30020.1	Protein phosphatase 2C family protein	protein amino acid phosphorylation
Zm00001d017591	Zm00001d024324	-2.65066	0.00010568	ERF	AP2/EREBP transcription factor superfamily protein	AT3G20310.1	ethylene response factor 7 (ATERF-7, ATERF7, ERF7)
Zm00001d017591	Zm00001d031796	-2.67368	0.000648635	ERF	AP2 domain containing protein	AT3G16770.1	ethylene-responsive element binding protein (ATEBP, EBP, ERF72, RAP2.3)
Zm00001d017591	Zm00001d028017	-1.6389	0.00132009	ERF	Ethylene-responsive transcription factor ERF055	AT4G39780.1	Integrase-type DNA-binding superfamily protein
Zm00001d017591	Zm00001d027929	-1.02319	0.000410971	ERF	Ethylene-responsive transcription	AT1G72360.2	Integrase-type DNA-binding superfamily protein (HRE1)
Zm00001d017591	Zm00001d032295	-1.15545	0.000906204	ERF	dbf1;DRE-binding protein 1:	AT1G78080.1	related to AP2 4 (RAP2.4)
Zm00001d017591	Zm00001d044300	-1.77992	1.83053e-07	PIF / Ping-Pong family of plant transposases	AT5G12010.1	nuclease	transposable element
Zm00001d017591	Zm00001d033957	-1.52905	1.7719e-05	bHLH	Helix-loop-helix DNA-binding domain containing protein	AT5G43650.1	basic helix-loop-helix (bHLH) DNA-binding superfamily protein (BHLH92)
Zm00001d017591	Zm00001d026563	-1.41046	0.00610907	ERF	ereb40 (AP2-EREBP-transcription factor 40)		ethylene response factor
Zm00001d017591	Zm00001d021208	-2.18258	0.000324779	ERF	Dehydration-responsive element-binding protein 1B	AT4G25470.1	C-repeat/DRE binding factor 2 (ATCBF2, CBF2, DREB1C, FTQ4)
Zm00001d017591	Zm00001d026271	-1.06655	0.00976538	ERF	AP2/EREBP transcription factor superfamily protein	AT3G15210.1	ethylene responsive element binding factor 4 (ATERF-4, ATERF4, ERF4, RAP2.5)
Zm00001d017976	Zm00001d040094	-1.55543	2.93997e-05	G-type lectin S-receptor-like serine/threonine-protein kinase SD2-5	AT1G66930.1	lectin protein kinase family protein (S-locus )	protein amino acid phosphorylation
Zm00001d017976	Zm00001d021726	-1.20853	0.00795577	G-type lectin S-receptor-like serine/threonine-protein kinase B120	AT4G21380.1	receptor kinase 3 (ARK3, RK3)	protein amino acid phosphorylation
Zm00001d017976	Zm00001d037542	-1.44274	0.0233801		NAD(P)H dehydrogenase (quinone) [EC:1.6.5.2]	AT5G54500.1	flavodoxin-like quinone reductase 1 (FQR1)
Zm00001d017976	Zm00001d028447	-1.41194	0.01217	bnlg1484;è½:	AT3G14370.1	Protein kinase superfamily protein (WAG2)	protein amino acid phosphorylation
Zm00001d017976	Zm00001d037749	-1.98578	0.00357752	bHLH	HLH DNA-binding domain superfamily protein	AT5G56960.1	basic helix-loop-helix (bHLH) DNA-binding family protein
Zm00001d017976	Zm00001d052189	-1.54712	0.0105245		Putative RING zinc finger domain superfamily protein	AT3G05200.1	RING/U-box superfamily protein (ATL6)
Zm00001d017976	Zm00001d033389	-1.42321	0.00497327	VQ motif family protein	AT4G37710.1	VQ motif-containing protein	growth
Zm00001d017976	Zm00001d021949	-1.28025	0.0078691	BTB/POZ domain-containing protein	AT5G48130.1	Phototropic-responsive NPH3 family protein	SIGNAL
Zm00001d017976	Zm00001d038320	-3.25772	5.10119e-05	ERF	AP2/EREBP transcription factor superfamily protein	AT5G61890.1	Integrase-type DNA-binding superfamily protein
Zm00001d017976	Zm00001d038791	-1.06847	0.00330933	leucine-rich repeat receptor-like protein kinase family protein	AT5G25930.1	Leucine-rich repeat protein kinase family protein	protein amino acid phosphorylation
Zm00001d017976	Zm00001d029468	-2.58551	2.04104e-07	root-specific kinase 1	AT2G05940.1	Protein kinase superfamily protein	protein amino acid phosphorylation
Zm00001d017976	Zm00001d020495	-1.9355	0.00233217	WRKY	WRKY62-superfamily of TFs having WRKY and zinc finger domains	AT4G31800.1	WRKY DNA-binding protein 18 (ATWRKY18, WRKY18)
Zm00001d017976	Zm00001d025814	-1.94654	0.00107726	Beta-16-galactosyltransferase GALT29A	AT1G08280.1	Glycosyltransferase family 29 (sialyltransferase) family protein	protein amino acid phosphorylation
Zm00001d017976	Zm00001d043480	-1.07537	0.000572994	Proline-rich receptor-like protein kinase PERK15	AT3G24550.1	proline extensin-like receptor kinase 1 (ATPERK1, PERK1)	G-protein coupled receptor protein signaling pathway
Zm00001d017976	Zm00001d048647	-1.0667	0.017565	MYB	MYB DNA-binding domain superfamily protein	AT1G48000.1	myb domain protein 112 (AtMYB112, MYB112)
Zm00001d017976	Zm00001d020984	-1.20856	0.00325488	sarcosine oxidase / L-pipecolate oxidase [EC:1.5.3.1 1.5.3.7]	AT2G24580.1	FAD-dependent oxidoreductase family protein	Peroxisome
Zm00001d017976	Zm00001d045785	-1.87516	3.57231e-06	Leucine-rich repeat receptor-like serine/threonine/tyrosine-protein kinase SOBIR1	AT2G31880.1	Leucine-rich repeat protein kinase family protein	protein amino acid phosphorylation
Zm00001d017976	Zm00001d023611	-1.34313	0.0429356	leucine-rich repeat receptor-like protein kinase family protein	AT5G25930.1	Leucine-rich repeat protein kinase family protein	protein amino acid phosphorylation
Zm00001d017976	Zm00001d052738	-1.50536	0.0147298	HSF	Heat stress transcription factor B-2b	AT5G62020.1	heat shock transcription factor B2A (AT-HSFB2A, HSFB2A)
Zm00001d017976	Zm00001d020703	-1.30377	1.34034e-05	G-type lectin S-receptor-like serine/threonine-protein kinase	AT5G35370.1	lectin protein kinase family protein (S-locus )	protein amino acid phosphorylation
Zm00001d017976	Zm00001d021727	-1.37073	0.0347954	G-type lectin S-receptor-like serine/threonine-protein kinase B120	AT4G21390.1	lectin protein kinase family protein (S-locus B120 )	protein amino acid phosphorylation
Zm00001d017976	Zm00001d043200	-1.37265	0.000205915		AT5G45530.1	transmembrane protein	G-protein coupled receptor protein signaling pathway
Zm00001d017976	Zm00001d038503	-1.28133	0.00667002	Leucine-rich repeat protein kinase family protein	AT1G06840.1	Leucine-rich repeat protein kinase family protein	protein amino acid phosphorylation
Zm00001d017976	Zm00001d044162	-1.61979	0.000911479	WRKY	WRKY transcription factor 71	AT4G18170.1	WRKY DNA-binding protein 28 (ATWRKY28, WRKY28)
Zm00001d017976	Zm00001d035542	-1.24933	0.000120783	GPRP	LOC_Os08g28560.1	expressed protein	G-protein coupled receptor protein signaling pathway
Zm00001d017976	Zm00001d018332	-1.22177	0.00015503	Glutamate receptor 2.7	AT2G29110.1	glutamate receptor 2.8 (ATGLR2.8, GLR2.8)	G-protein coupled receptor protein signaling pathway
Zm00001d017976	Zm00001d036726	-1.12407	0.026569	WRKY	WRKY DNA-binding domain superfamily protein	AT1G80840.1	WRKY DNA-binding protein 40 (ATWRKY40, WRKY40)
Zm00001d017976	Zm00001d042063	-1.38646	0.0442319	LOC103650721 – uncharacterized LOC103650721	AT5G12340.1	DUF4228 domain protein
Zm00001d018332	Zm00001d021726	-1.20853	0.00795577	G-type lectin S-receptor-like serine/threonine-protein kinase B120	AT4G21380.1	receptor kinase 3 (ARK3, RK3)	protein amino acid phosphorylation
Zm00001d018332	Zm00001d037542	-1.44274	0.0233801		NAD(P)H dehydrogenase (quinone) [EC:1.6.5.2]	AT5G54500.1	flavodoxin-like quinone reductase 1 (FQR1)
Zm00001d018332	Zm00001d028447	-1.41194	0.01217	bnlg1484;è½:	AT3G14370.1	Protein kinase superfamily protein (WAG2)	protein amino acid phosphorylation
Zm00001d018332	Zm00001d037749	-1.98578	0.00357752	bHLH	HLH DNA-binding domain superfamily protein	AT5G56960.1	basic helix-loop-helix (bHLH) DNA-binding family protein
Zm00001d018332	Zm00001d052189	-1.54712	0.0105245		Putative RING zinc finger domain superfamily protein	AT3G05200.1	RING/U-box superfamily protein (ATL6)
Zm00001d018332	Zm00001d033389	-1.42321	0.00497327	VQ motif family protein	AT4G37710.1	VQ motif-containing protein	growth
Zm00001d018332	Zm00001d021949	-1.28025	0.0078691	BTB/POZ domain-containing protein	AT5G48130.1	Phototropic-responsive NPH3 family protein	SIGNAL
Zm00001d018332	Zm00001d020495	-1.9355	0.00233217	WRKY	WRKY62-superfamily of TFs having WRKY and zinc finger domains	AT4G31800.1	WRKY DNA-binding protein 18 (ATWRKY18, WRKY18)
Zm00001d018332	Zm00001d045785	-1.87516	3.57231e-06	Leucine-rich repeat receptor-like serine/threonine/tyrosine-protein kinase SOBIR1	AT2G31880.1	Leucine-rich repeat protein kinase family protein	protein amino acid phosphorylation
Zm00001d018790	Zm00001d047081	2.10624	0.00187514	GATA transcription factor 2	AT3G60530.1	GATA transcription factor 4 (GATA4)	G-protein coupled receptor protein signaling pathway
Zm00001d018790	Zm00001d027335	1.22859	0.0213833	Trihelix transcription factor GT-2	AT1G76890.2	Duplicated homeodomain-like superfamily protein (AT-GT2, GT2)	G-protein coupled receptor protein signaling pathway
Zm00001d018790	Zm00001d048054	1.15736	0.00332852	leucine-rich repeat receptor-like protein kinase family protein	AT1G48480.1	Leucine-rich repeat protein kinase family protein (RKL1)	protein amino acid phosphorylation
Zm00001d018790	Zm00001d030551	1.07121	0.00169673	Protein STRUBBELIG-RECEPTOR FAMILY 7	AT3G14350.3	Leucine-rich repeat protein-STRUBBELIG-receptor family 7 (SRF7)	protein amino acid phosphorylation
Zm00001d018790	Zm00001d046655	1.79308	0.00031792	STRUBBELIG family receptor protein kinase	AT4G22130.1	Leucine-rich repeat protein-STRUBBELIG-receptor family 8 (SRF8)	protein amino acid phosphorylation
Zm00001d018790	Zm00001d028725	1.18557	0.00191394	Beta3-glucuronyltransferase	AT2G37090.1	Nucleotide-diphospho-sugar transferases superfamily protein (IRX9)	cell surface proteoglycans
Zm00001d018790	Zm00001d043196	2.9	8.36383e-05	DNA glycosylase superfamily protein	AT5G44680.1	DNA glycosylase superfamily protein
Zm00001d018790	Zm00001d046444	1.45067	0.000702215	3-ketoacyl-CoA synthase [EC:2.3.1.199]	AT2G26640.1	3-ketoacyl-CoA synthase 11 (KCS11)	Lipid metabolism
Zm00001d018790	Zm00001d029402	1.74413	0.00200457	bHLH	conserved peptide upstream open reading frame 37	AT3G21330.1	basic helix-loop-helix (bHLH) DNA-binding superfamily protein
Zm00001d018790	Zm00001d027431	1.27422	0.00055004	TALE	knox1;knotted related homeobox1:	AT1G62990.1	KNOTTED-like homeobox of Arabidopsis thaliana 7 (IXR11, KNAT7)
Zm00001d018790	Zm00001d047512	1.32084	0.0465533		transcription regulators	AT3G56220.1	transcription regulator
Zm00001d018790	Zm00001d046852	1.1502	0.0301187	Heptahelical transmembrane protein 2	AT4G30850.1	heptahelical transmembrane protein2 (HHP2)	SIGNAL
Zm00001d018790	Zm00001d019669	1.40616	0.00687415	cinnamoyl-CoA reductase [EC:1.2.1.44]	AT1G15950.1	cinnamoyl coa reductase 1 (ATCCR1, CCR1, IRX4)	Phenylpropanoid biosynthesis
Zm00001d018790	Zm00001d028199	1.92961	8.43056e-07	beta-glucosidase [EC:3.2.1.21]	AT1G26560.1	beta glucosidase 40 (BGLU40)	Phenylpropanoid biosynthesis
Zm00001d018790	Zm00001d052518	1.62989	0.000134593	Pollen Ole e 1 allergen and extensin family protein	AT5G15780.1	Pollen Ole e 1 allergen and extensin family protein	G-protein coupled receptor protein signaling pathway
Zm00001d018790	Zm00001d041853	1.03008	0.00127684	MYB	myb8;myb transcription factor8:	AT4G38620.1	myb domain protein 4 (ATMYB4, MYB4)
Zm00001d018790	Zm00001d020317	1.35029	0.0325275			AT1G23965.1	transcription factor
Zm00001d018790	Zm00001d042499	1.54456	0.00042696	methyltransferase PMT19	AT2G43200.1	S-adenosyl-L-methionine-dependent methyltransferases superfamily protein	protein modification
Zm00001d018790	Zm00001d048993	1.45361	0.00347993	alpha-L-arabinofuranosidase [EC:3.2.1.55]	AT3G10740.1	alpha-L-arabinofuranosidase 1 (ARAF, ARAF1, ASD1, ATASD1)	Amino sugar and nucleotide sugar metabolism
Zm00001d018790	Zm00001d028317	1.00197	0.0134744	Leucine-rich repeat receptor-like serine/threonine-protein kinase BAM3	AT3G49670.1	Leucine-rich receptor-like protein kinase family protein (BAM2)	protein amino acid phosphorylation
Zm00001d019669	Zm00001d047081	2.10624	0.00187514	GATA transcription factor 2	AT3G60530.1	GATA transcription factor 4 (GATA4)	G-protein coupled receptor protein signaling pathway
Zm00001d019669	Zm00001d027335	1.22859	0.0213833	Trihelix transcription factor GT-2	AT1G76890.2	Duplicated homeodomain-like superfamily protein (AT-GT2, GT2)	G-protein coupled receptor protein signaling pathway
Zm00001d019669	Zm00001d048054	1.15736	0.00332852	leucine-rich repeat receptor-like protein kinase family protein	AT1G48480.1	Leucine-rich repeat protein kinase family protein (RKL1)	protein amino acid phosphorylation
Zm00001d019669	Zm00001d030551	1.07121	0.00169673	Protein STRUBBELIG-RECEPTOR FAMILY 7	AT3G14350.3	Leucine-rich repeat protein-STRUBBELIG-receptor family 7 (SRF7)	protein amino acid phosphorylation
Zm00001d019669	Zm00001d046655	1.79308	0.00031792	STRUBBELIG family receptor protein kinase	AT4G22130.1	Leucine-rich repeat protein-STRUBBELIG-receptor family 8 (SRF8)	protein amino acid phosphorylation
Zm00001d019669	Zm00001d028725	1.18557	0.00191394	Beta3-glucuronyltransferase	AT2G37090.1	Nucleotide-diphospho-sugar transferases superfamily protein (IRX9)	cell surface proteoglycans
Zm00001d019669	Zm00001d043196	2.9	8.36383e-05	DNA glycosylase superfamily protein	AT5G44680.1	DNA glycosylase superfamily protein
Zm00001d019669	Zm00001d046444	1.45067	0.000702215	3-ketoacyl-CoA synthase [EC:2.3.1.199]	AT2G26640.1	3-ketoacyl-CoA synthase 11 (KCS11)	Lipid metabolism
Zm00001d019669	Zm00001d029402	1.74413	0.00200457	bHLH	conserved peptide upstream open reading frame 37	AT3G21330.1	basic helix-loop-helix (bHLH) DNA-binding superfamily protein
Zm00001d019669	Zm00001d027431	1.27422	0.00055004	TALE	knox1;knotted related homeobox1:	AT1G62990.1	KNOTTED-like homeobox of Arabidopsis thaliana 7 (IXR11, KNAT7)
Zm00001d019669	Zm00001d047512	1.32084	0.0465533		transcription regulators	AT3G56220.1	transcription regulator
Zm00001d019669	Zm00001d046852	1.1502	0.0301187	Heptahelical transmembrane protein 2	AT4G30850.1	heptahelical transmembrane protein2 (HHP2)	SIGNAL
Zm00001d019669	Zm00001d028199	1.92961	8.43056e-07	beta-glucosidase [EC:3.2.1.21]	AT1G26560.1	beta glucosidase 40 (BGLU40)	Phenylpropanoid biosynthesis
Zm00001d019669	Zm00001d052518	1.62989	0.000134593	Pollen Ole e 1 allergen and extensin family protein	AT5G15780.1	Pollen Ole e 1 allergen and extensin family protein	G-protein coupled receptor protein signaling pathway
Zm00001d019669	Zm00001d041853	1.03008	0.00127684	MYB	myb8;myb transcription factor8:	AT4G38620.1	myb domain protein 4 (ATMYB4, MYB4)
Zm00001d019669	Zm00001d020317	1.35029	0.0325275			AT1G23965.1	transcription factor
Zm00001d019669	Zm00001d042499	1.54456	0.00042696	methyltransferase PMT19	AT2G43200.1	S-adenosyl-L-methionine-dependent methyltransferases superfamily protein	protein modification
Zm00001d019669	Zm00001d048993	1.45361	0.00347993	alpha-L-arabinofuranosidase [EC:3.2.1.55]	AT3G10740.1	alpha-L-arabinofuranosidase 1 (ARAF, ARAF1, ASD1, ATASD1)	Amino sugar and nucleotide sugar metabolism
Zm00001d019669	Zm00001d028317	1.00197	0.0134744	Leucine-rich repeat receptor-like serine/threonine-protein kinase BAM3	AT3G49670.1	Leucine-rich receptor-like protein kinase family protein (BAM2)	protein amino acid phosphorylation
Zm00001d019669	Zm00001d020903	1.09057	0.000170957		Fasciclin-like arabinogalactan protein 7	AT2G04780.1	FASCICLIN-like arabinoogalactan 7 (FLA7)
Zm00001d019669	Zm00001d030864	1.35266	0.00422848	BTB/POZ domain-containing protein NPY2	AT2G14820.1	Phototropic-responsive NPH3 family protein (NPY2)	SIGNAL
Zm00001d019669	Zm00001d040205	1.77568	2.05401e-05	phospholipase C [EC:3.1.4.3]	AT3G48610.1	non-specific phospholipase C6 (NPC6)	Glycerophospholipid metabolism
Zm00001d019669	Zm00001d048494	1.43995	0.0053723	Hydroxymethylglutaryl-CoA synthase%3B	AT4G11820.2	hydroxymethylglutaryl-CoA synthase (EMB2778, FKP1, HMGS, MVA1)	Lipid metabolism
Zm00001d019669	Zm00001d043741	-1.42791	0.00344233	mitogen-activated protein kinase kinase kinase 17/18	AT4G26890.1	mitogen-activated protein kinase kinase kinase 16 (MAPKKK16)	MAPK signaling pathway - plant
Zm00001d019669	Zm00001d049722	-2.18661	0.00786008	Cell wall / vacuolar inhibitor of fructosidase 2	AT5G64620.1	cell wall / vacuolar inhibitor of fructosidase 2 (ATC/VIF2, C/VIF2)	SIGNAL
Zm00001d019669	Zm00001d048082	1.57658	0.0220626	MIKC_MADS	Zea mays MADS8	AT1G24260.2	K-box region and MADS-box transcription factor family protein (AGL9, SEP3)
Zm00001d019669	Zm00001d036175	1.34144	0.0038035	GDSL esterase/lipase APG	AT3G16370.1	GDSL-like Lipase/Acylhydrolase superfamily protein	Lipid metabolism
Zm00001d020137	Zm00001d047081	2.10624	0.00187514	GATA transcription factor 2	AT3G60530.1	GATA transcription factor 4 (GATA4)	G-protein coupled receptor protein signaling pathway
Zm00001d020137	Zm00001d027335	1.22859	0.0213833	Trihelix transcription factor GT-2	AT1G76890.2	Duplicated homeodomain-like superfamily protein (AT-GT2, GT2)	G-protein coupled receptor protein signaling pathway
Zm00001d020137	Zm00001d048054	1.15736	0.00332852	leucine-rich repeat receptor-like protein kinase family protein	AT1G48480.1	Leucine-rich repeat protein kinase family protein (RKL1)	protein amino acid phosphorylation
Zm00001d020137	Zm00001d030551	1.07121	0.00169673	Protein STRUBBELIG-RECEPTOR FAMILY 7	AT3G14350.3	Leucine-rich repeat protein-STRUBBELIG-receptor family 7 (SRF7)	protein amino acid phosphorylation
Zm00001d020137	Zm00001d046655	1.79308	0.00031792	STRUBBELIG family receptor protein kinase	AT4G22130.1	Leucine-rich repeat protein-STRUBBELIG-receptor family 8 (SRF8)	protein amino acid phosphorylation
Zm00001d020317	Zm00001d028725	1.18557	0.00191394	Beta3-glucuronyltransferase	AT2G37090.1	Nucleotide-diphospho-sugar transferases superfamily protein (IRX9)	cell surface proteoglycans
Zm00001d020317	Zm00001d043196	2.9	8.36383e-05	DNA glycosylase superfamily protein	AT5G44680.1	DNA glycosylase superfamily protein
Zm00001d020317	Zm00001d046444	1.45067	0.000702215	3-ketoacyl-CoA synthase [EC:2.3.1.199]	AT2G26640.1	3-ketoacyl-CoA synthase 11 (KCS11)	Lipid metabolism
Zm00001d020317	Zm00001d029402	1.74413	0.00200457	bHLH	conserved peptide upstream open reading frame 37	AT3G21330.1	basic helix-loop-helix (bHLH) DNA-binding superfamily protein
Zm00001d020317	Zm00001d027431	1.27422	0.00055004	TALE	knox1;knotted related homeobox1:	AT1G62990.1	KNOTTED-like homeobox of Arabidopsis thaliana 7 (IXR11, KNAT7)
Zm00001d020317	Zm00001d047512	1.32084	0.0465533		transcription regulators	AT3G56220.1	transcription regulator
Zm00001d020317	Zm00001d046852	1.1502	0.0301187	Heptahelical transmembrane protein 2	AT4G30850.1	heptahelical transmembrane protein2 (HHP2)	SIGNAL
Zm00001d020317	Zm00001d028199	1.92961	8.43056e-07	beta-glucosidase [EC:3.2.1.21]	AT1G26560.1	beta glucosidase 40 (BGLU40)	Phenylpropanoid biosynthesis
Zm00001d020317	Zm00001d052518	1.62989	0.000134593	Pollen Ole e 1 allergen and extensin family protein	AT5G15780.1	Pollen Ole e 1 allergen and extensin family protein	G-protein coupled receptor protein signaling pathway
Zm00001d020317	Zm00001d041853	1.03008	0.00127684	MYB	myb8;myb transcription factor8:	AT4G38620.1	myb domain protein 4 (ATMYB4, MYB4)
Zm00001d020317	Zm00001d042499	1.54456	0.00042696	methyltransferase PMT19	AT2G43200.1	S-adenosyl-L-methionine-dependent methyltransferases superfamily protein	protein modification
Zm00001d020317	Zm00001d048993	1.45361	0.00347993	alpha-L-arabinofuranosidase [EC:3.2.1.55]	AT3G10740.1	alpha-L-arabinofuranosidase 1 (ARAF, ARAF1, ASD1, ATASD1)	Amino sugar and nucleotide sugar metabolism
Zm00001d020317	Zm00001d028317	1.00197	0.0134744	Leucine-rich repeat receptor-like serine/threonine-protein kinase BAM3	AT3G49670.1	Leucine-rich receptor-like protein kinase family protein (BAM2)	protein amino acid phosphorylation
Zm00001d020317	Zm00001d020903	1.09057	0.000170957		Fasciclin-like arabinogalactan protein 7	AT2G04780.1	FASCICLIN-like arabinoogalactan 7 (FLA7)
Zm00001d020317	Zm00001d030864	1.35266	0.00422848	BTB/POZ domain-containing protein NPY2	AT2G14820.1	Phototropic-responsive NPH3 family protein (NPY2)	SIGNAL
Zm00001d020317	Zm00001d040205	1.77568	2.05401e-05	phospholipase C [EC:3.1.4.3]	AT3G48610.1	non-specific phospholipase C6 (NPC6)	Glycerophospholipid metabolism
Zm00001d020317	Zm00001d048494	1.43995	0.0053723	Hydroxymethylglutaryl-CoA synthase%3B	AT4G11820.2	hydroxymethylglutaryl-CoA synthase (EMB2778, FKP1, HMGS, MVA1)	Lipid metabolism
Zm00001d020317	Zm00001d043741	-1.42791	0.00344233	mitogen-activated protein kinase kinase kinase 17/18	AT4G26890.1	mitogen-activated protein kinase kinase kinase 16 (MAPKKK16)	MAPK signaling pathway - plant
Zm00001d020317	Zm00001d049722	-2.18661	0.00786008	Cell wall / vacuolar inhibitor of fructosidase 2	AT5G64620.1	cell wall / vacuolar inhibitor of fructosidase 2 (ATC/VIF2, C/VIF2)	SIGNAL
Zm00001d020317	Zm00001d048082	1.57658	0.0220626	MIKC_MADS	Zea mays MADS8	AT1G24260.2	K-box region and MADS-box transcription factor family protein (AGL9, SEP3)
Zm00001d020317	Zm00001d036175	1.34144	0.0038035	GDSL esterase/lipase APG	AT3G16370.1	GDSL-like Lipase/Acylhydrolase superfamily protein	Lipid metabolism
Zm00001d020317	Zm00001d032265	-1.6162	2.7684e-06	WRKY	WRKY69-superfamily of TFs having WRKY and zinc finger domains	AT4G11070.1	WRKY family transcription factor (AtWRKY41, WRKY41)
Zm00001d020317	Zm00001d031796	-2.67368	0.000648635	ERF	AP2 domain containing protein	AT3G16770.1	ethylene-responsive element binding protein (ATEBP, EBP, ERF72, RAP2.3)
Zm00001d020317	Zm00001d051643	1.31473	0.000480314			AT3G57930.1	rho GTPase-activating gacO-like protein
Zm00001d020317	Zm00001d041830	1.71341	0.013032	Subtilisin inhibitor 1	AT2G38870.1	Serine protease inhibitor potato inhibitor I-type family protein
Zm00001d020317	Zm00001d036003	-1.24468	0.013745	ERF	dbp4;DRE-binding protein4: AP2/ERF transcription factor;	AT4G25480.1	dehydration response element B1A (ATCBF3, CBF3, DREB1A)
Zm00001d020317	Zm00001d032069	-1.28838	0.00331649	root-specific kinase 1	AT2G05940.1	Protein kinase superfamily protein	protein amino acid phosphorylation
Zm00001d020317	Zm00001d044136	1.22099	0.0221437	glycerol-3-phosphate acyltransferase [EC:2.3.1.15 2.3.1.198]	AT1G06520.1	glycerol-3-phosphate acyltransferase 1 (ATGPAT1, GPAT1)	Glycerophospholipid metabolism
Zm00001d020495	Zm00001d021726	-1.20853	0.00795577	G-type lectin S-receptor-like serine/threonine-protein kinase B120	AT4G21380.1	receptor kinase 3 (ARK3, RK3)	protein amino acid phosphorylation
Zm00001d020495	Zm00001d037542	-1.44274	0.0233801		NAD(P)H dehydrogenase (quinone) [EC:1.6.5.2]	AT5G54500.1	flavodoxin-like quinone reductase 1 (FQR1)
Zm00001d020495	Zm00001d028447	-1.41194	0.01217	bnlg1484;è½:	AT3G14370.1	Protein kinase superfamily protein (WAG2)	protein amino acid phosphorylation
Zm00001d020495	Zm00001d037749	-1.98578	0.00357752	bHLH	HLH DNA-binding domain superfamily protein	AT5G56960.1	basic helix-loop-helix (bHLH) DNA-binding family protein
Zm00001d020495	Zm00001d052189	-1.54712	0.0105245		Putative RING zinc finger domain superfamily protein	AT3G05200.1	RING/U-box superfamily protein (ATL6)
Zm00001d020495	Zm00001d033389	-1.42321	0.00497327	VQ motif family protein	AT4G37710.1	VQ motif-containing protein	growth
Zm00001d020495	Zm00001d021949	-1.28025	0.0078691	BTB/POZ domain-containing protein	AT5G48130.1	Phototropic-responsive NPH3 family protein	SIGNAL
Zm00001d020495	Zm00001d045785	-1.87516	3.57231e-06	Leucine-rich repeat receptor-like serine/threonine/tyrosine-protein kinase SOBIR1	AT2G31880.1	Leucine-rich repeat protein kinase family protein	protein amino acid phosphorylation
Zm00001d020495	Zm00001d040094	-1.55543	2.93997e-05	G-type lectin S-receptor-like serine/threonine-protein kinase SD2-5	AT1G66930.1	lectin protein kinase family protein (S-locus )	protein amino acid phosphorylation
Zm00001d020495	Zm00001d038320	-3.25772	5.10119e-05	ERF	AP2/EREBP transcription factor superfamily protein	AT5G61890.1	Integrase-type DNA-binding superfamily protein
Zm00001d020495	Zm00001d038791	-1.06847	0.00330933	leucine-rich repeat receptor-like protein kinase family protein	AT5G25930.1	Leucine-rich repeat protein kinase family protein	protein amino acid phosphorylation
Zm00001d020495	Zm00001d029468	-2.58551	2.04104e-07	root-specific kinase 1	AT2G05940.1	Protein kinase superfamily protein	protein amino acid phosphorylation
Zm00001d020495	Zm00001d025814	-1.94654	0.00107726	Beta-16-galactosyltransferase GALT29A	AT1G08280.1	Glycosyltransferase family 29 (sialyltransferase) family protein	protein amino acid phosphorylation
Zm00001d020495	Zm00001d043480	-1.07537	0.000572994	Proline-rich receptor-like protein kinase PERK15	AT3G24550.1	proline extensin-like receptor kinase 1 (ATPERK1, PERK1)	G-protein coupled receptor protein signaling pathway
Zm00001d020495	Zm00001d048647	-1.0667	0.017565	MYB	MYB DNA-binding domain superfamily protein	AT1G48000.1	myb domain protein 112 (AtMYB112, MYB112)
Zm00001d020495	Zm00001d023611	-1.34313	0.0429356	leucine-rich repeat receptor-like protein kinase family protein	AT5G25930.1	Leucine-rich repeat protein kinase family protein	protein amino acid phosphorylation
Zm00001d020495	Zm00001d052738	-1.50536	0.0147298	HSF	Heat stress transcription factor B-2b	AT5G62020.1	heat shock transcription factor B2A (AT-HSFB2A, HSFB2A)
Zm00001d020495	Zm00001d020703	-1.30377	1.34034e-05	G-type lectin S-receptor-like serine/threonine-protein kinase	AT5G35370.1	lectin protein kinase family protein (S-locus )	protein amino acid phosphorylation
Zm00001d020495	Zm00001d021727	-1.37073	0.0347954	G-type lectin S-receptor-like serine/threonine-protein kinase B120	AT4G21390.1	lectin protein kinase family protein (S-locus B120 )	protein amino acid phosphorylation
Zm00001d020495	Zm00001d043200	-1.37265	0.000205915		AT5G45530.1	transmembrane protein	G-protein coupled receptor protein signaling pathway
Zm00001d020495	Zm00001d038503	-1.28133	0.00667002	Leucine-rich repeat protein kinase family protein	AT1G06840.1	Leucine-rich repeat protein kinase family protein	protein amino acid phosphorylation
Zm00001d020495	Zm00001d035542	-1.24933	0.000120783	GPRP	LOC_Os08g28560.1	expressed protein	G-protein coupled receptor protein signaling pathway
Zm00001d020495	Zm00001d036726	-1.12407	0.026569	WRKY	WRKY DNA-binding domain superfamily protein	AT1G80840.1	WRKY DNA-binding protein 40 (ATWRKY40, WRKY40)
Zm00001d020495	Zm00001d042063	-1.38646	0.0442319	LOC103650721 – uncharacterized LOC103650721	AT5G12340.1	DUF4228 domain protein
Zm00001d020703	Zm00001d021726	-1.20853	0.00795577	G-type lectin S-receptor-like serine/threonine-protein kinase B120	AT4G21380.1	receptor kinase 3 (ARK3, RK3)	protein amino acid phosphorylation
Zm00001d020703	Zm00001d037542	-1.44274	0.0233801		NAD(P)H dehydrogenase (quinone) [EC:1.6.5.2]	AT5G54500.1	flavodoxin-like quinone reductase 1 (FQR1)
Zm00001d020703	Zm00001d028447	-1.41194	0.01217	bnlg1484;è½:	AT3G14370.1	Protein kinase superfamily protein (WAG2)	protein amino acid phosphorylation
Zm00001d020703	Zm00001d037749	-1.98578	0.00357752	bHLH	HLH DNA-binding domain superfamily protein	AT5G56960.1	basic helix-loop-helix (bHLH) DNA-binding family protein
Zm00001d020703	Zm00001d052189	-1.54712	0.0105245		Putative RING zinc finger domain superfamily protein	AT3G05200.1	RING/U-box superfamily protein (ATL6)
Zm00001d020703	Zm00001d033389	-1.42321	0.00497327	VQ motif family protein	AT4G37710.1	VQ motif-containing protein	growth
Zm00001d020703	Zm00001d021949	-1.28025	0.0078691	BTB/POZ domain-containing protein	AT5G48130.1	Phototropic-responsive NPH3 family protein	SIGNAL
Zm00001d020703	Zm00001d040094	-1.55543	2.93997e-05	G-type lectin S-receptor-like serine/threonine-protein kinase SD2-5	AT1G66930.1	lectin protein kinase family protein (S-locus )	protein amino acid phosphorylation
Zm00001d020703	Zm00001d038791	-1.06847	0.00330933	leucine-rich repeat receptor-like protein kinase family protein	AT5G25930.1	Leucine-rich repeat protein kinase family protein	protein amino acid phosphorylation
Zm00001d020703	Zm00001d029468	-2.58551	2.04104e-07	root-specific kinase 1	AT2G05940.1	Protein kinase superfamily protein	protein amino acid phosphorylation
Zm00001d020703	Zm00001d025814	-1.94654	0.00107726	Beta-16-galactosyltransferase GALT29A	AT1G08280.1	Glycosyltransferase family 29 (sialyltransferase) family protein	protein amino acid phosphorylation
Zm00001d020703	Zm00001d048647	-1.0667	0.017565	MYB	MYB DNA-binding domain superfamily protein	AT1G48000.1	myb domain protein 112 (AtMYB112, MYB112)
Zm00001d020703	Zm00001d021727	-1.37073	0.0347954	G-type lectin S-receptor-like serine/threonine-protein kinase B120	AT4G21390.1	lectin protein kinase family protein (S-locus B120 )	protein amino acid phosphorylation
Zm00001d020703	Zm00001d044162	-1.61979	0.000911479	WRKY	WRKY transcription factor 71	AT4G18170.1	WRKY DNA-binding protein 28 (ATWRKY28, WRKY28)
Zm00001d020703	Zm00001d049173	-1.04701	0.005016	WRKY	WRKY DNA-binding domain superfamily protein	AT5G13080.1	WRKY DNA-binding protein 75 (ATWRKY75, WRKY75)
Zm00001d020903	Zm00001d047081	2.10624	0.00187514	GATA transcription factor 2	AT3G60530.1	GATA transcription factor 4 (GATA4)	G-protein coupled receptor protein signaling pathway
Zm00001d020903	Zm00001d027335	1.22859	0.0213833	Trihelix transcription factor GT-2	AT1G76890.2	Duplicated homeodomain-like superfamily protein (AT-GT2, GT2)	G-protein coupled receptor protein signaling pathway
Zm00001d020903	Zm00001d048054	1.15736	0.00332852	leucine-rich repeat receptor-like protein kinase family protein	AT1G48480.1	Leucine-rich repeat protein kinase family protein (RKL1)	protein amino acid phosphorylation
Zm00001d020903	Zm00001d030551	1.07121	0.00169673	Protein STRUBBELIG-RECEPTOR FAMILY 7	AT3G14350.3	Leucine-rich repeat protein-STRUBBELIG-receptor family 7 (SRF7)	protein amino acid phosphorylation
Zm00001d020903	Zm00001d046655	1.79308	0.00031792	STRUBBELIG family receptor protein kinase	AT4G22130.1	Leucine-rich repeat protein-STRUBBELIG-receptor family 8 (SRF8)	protein amino acid phosphorylation
Zm00001d020903	Zm00001d028725	1.18557	0.00191394	Beta3-glucuronyltransferase	AT2G37090.1	Nucleotide-diphospho-sugar transferases superfamily protein (IRX9)	cell surface proteoglycans
Zm00001d020903	Zm00001d043196	2.9	8.36383e-05	DNA glycosylase superfamily protein	AT5G44680.1	DNA glycosylase superfamily protein
Zm00001d020903	Zm00001d046444	1.45067	0.000702215	3-ketoacyl-CoA synthase [EC:2.3.1.199]	AT2G26640.1	3-ketoacyl-CoA synthase 11 (KCS11)	Lipid metabolism
Zm00001d020903	Zm00001d029402	1.74413	0.00200457	bHLH	conserved peptide upstream open reading frame 37	AT3G21330.1	basic helix-loop-helix (bHLH) DNA-binding superfamily protein
Zm00001d020903	Zm00001d027431	1.27422	0.00055004	TALE	knox1;knotted related homeobox1:	AT1G62990.1	KNOTTED-like homeobox of Arabidopsis thaliana 7 (IXR11, KNAT7)
Zm00001d020903	Zm00001d047512	1.32084	0.0465533		transcription regulators	AT3G56220.1	transcription regulator
Zm00001d020903	Zm00001d046852	1.1502	0.0301187	Heptahelical transmembrane protein 2	AT4G30850.1	heptahelical transmembrane protein2 (HHP2)	SIGNAL
Zm00001d020903	Zm00001d028199	1.92961	8.43056e-07	beta-glucosidase [EC:3.2.1.21]	AT1G26560.1	beta glucosidase 40 (BGLU40)	Phenylpropanoid biosynthesis
Zm00001d020903	Zm00001d042499	1.54456	0.00042696	methyltransferase PMT19	AT2G43200.1	S-adenosyl-L-methionine-dependent methyltransferases superfamily protein	protein modification
Zm00001d020903	Zm00001d048993	1.45361	0.00347993	alpha-L-arabinofuranosidase [EC:3.2.1.55]	AT3G10740.1	alpha-L-arabinofuranosidase 1 (ARAF, ARAF1, ASD1, ATASD1)	Amino sugar and nucleotide sugar metabolism
Zm00001d020903	Zm00001d028317	1.00197	0.0134744	Leucine-rich repeat receptor-like serine/threonine-protein kinase BAM3	AT3G49670.1	Leucine-rich receptor-like protein kinase family protein (BAM2)	protein amino acid phosphorylation
Zm00001d020984	Zm00001d021726	-1.20853	0.00795577	G-type lectin S-receptor-like serine/threonine-protein kinase B120	AT4G21380.1	receptor kinase 3 (ARK3, RK3)	protein amino acid phosphorylation
Zm00001d020984	Zm00001d037542	-1.44274	0.0233801		NAD(P)H dehydrogenase (quinone) [EC:1.6.5.2]	AT5G54500.1	flavodoxin-like quinone reductase 1 (FQR1)
Zm00001d020984	Zm00001d028447	-1.41194	0.01217	bnlg1484;è½:	AT3G14370.1	Protein kinase superfamily protein (WAG2)	protein amino acid phosphorylation
Zm00001d020984	Zm00001d037749	-1.98578	0.00357752	bHLH	HLH DNA-binding domain superfamily protein	AT5G56960.1	basic helix-loop-helix (bHLH) DNA-binding family protein
Zm00001d020984	Zm00001d052189	-1.54712	0.0105245		Putative RING zinc finger domain superfamily protein	AT3G05200.1	RING/U-box superfamily protein (ATL6)
Zm00001d020984	Zm00001d033389	-1.42321	0.00497327	VQ motif family protein	AT4G37710.1	VQ motif-containing protein	growth
Zm00001d020984	Zm00001d021949	-1.28025	0.0078691	BTB/POZ domain-containing protein	AT5G48130.1	Phototropic-responsive NPH3 family protein	SIGNAL
Zm00001d020984	Zm00001d040094	-1.55543	2.93997e-05	G-type lectin S-receptor-like serine/threonine-protein kinase SD2-5	AT1G66930.1	lectin protein kinase family protein (S-locus )	protein amino acid phosphorylation
Zm00001d020984	Zm00001d038791	-1.06847	0.00330933	leucine-rich repeat receptor-like protein kinase family protein	AT5G25930.1	Leucine-rich repeat protein kinase family protein	protein amino acid phosphorylation
Zm00001d020984	Zm00001d025814	-1.94654	0.00107726	Beta-16-galactosyltransferase GALT29A	AT1G08280.1	Glycosyltransferase family 29 (sialyltransferase) family protein	protein amino acid phosphorylation
Zm00001d020984	Zm00001d048647	-1.0667	0.017565	MYB	MYB DNA-binding domain superfamily protein	AT1G48000.1	myb domain protein 112 (AtMYB112, MYB112)
Zm00001d020984	Zm00001d043480	-1.07537	0.000572994	Proline-rich receptor-like protein kinase PERK15	AT3G24550.1	proline extensin-like receptor kinase 1 (ATPERK1, PERK1)	G-protein coupled receptor protein signaling pathway
Zm00001d020984	Zm00001d022424	-1.1898	0.0136827	NAC	NAC domain transcription factor	AT3G04070.1	NAC domain containing protein 47 (anac047, NAC047)
Zm00001d020984	Zm00001d023811	-1.90367	0.00410016	Pathogenesis-related protein STH-21	LOC_Os12g36830.1	pathogenesis-related Bet v I family protein putative expressed	defense
Zm00001d021207	Zm00001d031796	-2.67368	0.000648635	ERF	AP2 domain containing protein	AT3G16770.1	ethylene-responsive element binding protein (ATEBP, EBP, ERF72, RAP2.3)
Zm00001d021207	Zm00001d028752	-2.11976	6.54517e-09	Probable protein phosphatase 2C 30	AT2G30020.1	Protein phosphatase 2C family protein	protein amino acid phosphorylation
Zm00001d021207	Zm00001d024324	-2.65066	0.00010568	ERF	AP2/EREBP transcription factor superfamily protein	AT3G20310.1	ethylene response factor 7 (ATERF-7, ATERF7, ERF7)
Zm00001d021207	Zm00001d028017	-1.6389	0.00132009	ERF	Ethylene-responsive transcription factor ERF055	AT4G39780.1	Integrase-type DNA-binding superfamily protein
Zm00001d021207	Zm00001d027929	-1.02319	0.000410971	ERF	Ethylene-responsive transcription	AT1G72360.2	Integrase-type DNA-binding superfamily protein (HRE1)
Zm00001d021207	Zm00001d044300	-1.77992	1.83053e-07	PIF / Ping-Pong family of plant transposases	AT5G12010.1	nuclease	transposable element
Zm00001d021207	Zm00001d033957	-1.52905	1.7719e-05	bHLH	Helix-loop-helix DNA-binding domain containing protein	AT5G43650.1	basic helix-loop-helix (bHLH) DNA-binding superfamily protein (BHLH92)
Zm00001d021207	Zm00001d026563	-1.41046	0.00610907	ERF	ereb40 (AP2-EREBP-transcription factor 40)		ethylene response factor
Zm00001d021207	Zm00001d021208	-2.18258	0.000324779	ERF	Dehydration-responsive element-binding protein 1B	AT4G25470.1	C-repeat/DRE binding factor 2 (ATCBF2, CBF2, DREB1C, FTQ4)
Zm00001d021207	Zm00001d026271	-1.06655	0.00976538	ERF	AP2/EREBP transcription factor superfamily protein	AT3G15210.1	ethylene responsive element binding factor 4 (ATERF-4, ATERF4, ERF4, RAP2.5)
Zm00001d021207	Zm00001d021955	-1.13729	0.00369375	Rhodopsin			G-protein coupled receptor protein signaling pathway
Zm00001d021207	Zm00001d026126	-1.34542	0.00111435	bnl10.13a;è½: NCBI: serine/threonine-protein kinase PIX13	AT2G17220.1	Protein kinase superfamily protein	protein amino acid phosphorylation
Zm00001d021207	Zm00001d027530	-1.72573	3.36925e-06	NAC	nactf53;NAC-transcription factor 53	AT2G17040.1	NAC domain containing protein 36 (anac036, NAC036)
Zm00001d021207	Zm00001d028941	-1.46742	0.0011046	VQ motif family protein expressed	LOC_Os03g20330.1	VQ domain containing protein putative expressed	growth
Zm00001d021207	Zm00001d050247	-1.13921	0.00239481	WRKY	WRKY WRKY69-superfamily of TFs having WRKY and zinc finger domains	AT4G11070.1	WRKY family transcription factor (AtWRKY41, WRKY41)
Zm00001d021208	Zm00001d031796	-2.67368	0.000648635	ERF	AP2 domain containing protein	AT3G16770.1	ethylene-responsive element binding protein (ATEBP, EBP, ERF72, RAP2.3)
Zm00001d021208	Zm00001d028752	-2.11976	6.54517e-09	Probable protein phosphatase 2C 30	AT2G30020.1	Protein phosphatase 2C family protein	protein amino acid phosphorylation
Zm00001d021208	Zm00001d024324	-2.65066	0.00010568	ERF	AP2/EREBP transcription factor superfamily protein	AT3G20310.1	ethylene response factor 7 (ATERF-7, ATERF7, ERF7)
Zm00001d021208	Zm00001d028017	-1.6389	0.00132009	ERF	Ethylene-responsive transcription factor ERF055	AT4G39780.1	Integrase-type DNA-binding superfamily protein
Zm00001d021208	Zm00001d027929	-1.02319	0.000410971	ERF	Ethylene-responsive transcription	AT1G72360.2	Integrase-type DNA-binding superfamily protein (HRE1)
Zm00001d021208	Zm00001d044300	-1.77992	1.83053e-07	PIF / Ping-Pong family of plant transposases	AT5G12010.1	nuclease	transposable element
Zm00001d021208	Zm00001d033957	-1.52905	1.7719e-05	bHLH	Helix-loop-helix DNA-binding domain containing protein	AT5G43650.1	basic helix-loop-helix (bHLH) DNA-binding superfamily protein (BHLH92)
Zm00001d021208	Zm00001d026563	-1.41046	0.00610907	ERF	ereb40 (AP2-EREBP-transcription factor 40)		ethylene response factor
Zm00001d021208	Zm00001d026271	-1.06655	0.00976538	ERF	AP2/EREBP transcription factor superfamily protein	AT3G15210.1	ethylene responsive element binding factor 4 (ATERF-4, ATERF4, ERF4, RAP2.5)
Zm00001d021208	Zm00001d021955	-1.13729	0.00369375	Rhodopsin			G-protein coupled receptor protein signaling pathway
Zm00001d021208	Zm00001d026126	-1.34542	0.00111435	bnl10.13a;è½: NCBI: serine/threonine-protein kinase PIX13	AT2G17220.1	Protein kinase superfamily protein	protein amino acid phosphorylation
Zm00001d021208	Zm00001d027530	-1.72573	3.36925e-06	NAC	nactf53;NAC-transcription factor 53	AT2G17040.1	NAC domain containing protein 36 (anac036, NAC036)
Zm00001d021208	Zm00001d028941	-1.46742	0.0011046	VQ motif family protein expressed	LOC_Os03g20330.1	VQ domain containing protein putative expressed	growth
Zm00001d021208	Zm00001d050247	-1.13921	0.00239481	WRKY	WRKY WRKY69-superfamily of TFs having WRKY and zinc finger domains	AT4G11070.1	WRKY family transcription factor (AtWRKY41, WRKY41)
Zm00001d021208	Zm00001d032265	-1.6162	2.7684e-06	WRKY	WRKY69-superfamily of TFs having WRKY and zinc finger domains	AT4G11070.1	WRKY family transcription factor (AtWRKY41, WRKY41)
Zm00001d021208	Zm00001d038471	-1.41651	0.00017944	U-box domain-containing protein 16	AT5G01830.1	ARM repeat superfamily protein	protein amino acid phosphorylation
Zm00001d021208	Zm00001d047732	-1.33918	8.93954e-05	Probable protein phosphatase 2C 30	AT2G30020.1	Protein phosphatase 2C family protein	protein amino acid phosphorylation
Zm00001d021208	Zm00001d032295	-1.15545	0.000906204	ERF	dbf1;DRE-binding protein 1:	AT1G78080.1	related to AP2 4 (RAP2.4)
Zm00001d021208	Zm00001d051239	-1.22677	0.00717635	ERF	AP2/EREBP transcription factor superfamily protein	AT1G78080.1	related to AP2 4 (RAP2.4)
Zm00001d021208	Zm00001d048226	-1.52378	0.000249518	LOC100382983 – uncharacterized LOC100382983	AT1G22470.1	Hypothetical protein
Zm00001d021208	Zm00001d024522	-1.32343	0.0325946	bHLH	HLH DNA-binding domain superfamily protein	AT5G57150.1	basic helix-loop-helix (bHLH) DNA-binding superfamily protein
Zm00001d021208	Zm00001d043877	-1.72367	0.00236839	NAC	NAC domain-containing protein 72	AT1G12260.1	NAC 007 (ANAC007, EMB2749, NAC007, VND4)
Zm00001d021726	Zm00001d037542	-1.44274	0.0233801		NAD(P)H dehydrogenase (quinone) [EC:1.6.5.2]	AT5G54500.1	flavodoxin-like quinone reductase 1 (FQR1)
Zm00001d021726	Zm00001d028447	-1.41194	0.01217	bnlg1484;è½:	AT3G14370.1	Protein kinase superfamily protein (WAG2)	protein amino acid phosphorylation
Zm00001d021726	Zm00001d037749	-1.98578	0.00357752	bHLH	HLH DNA-binding domain superfamily protein	AT5G56960.1	basic helix-loop-helix (bHLH) DNA-binding family protein
Zm00001d021726	Zm00001d052189	-1.54712	0.0105245		Putative RING zinc finger domain superfamily protein	AT3G05200.1	RING/U-box superfamily protein (ATL6)
Zm00001d021726	Zm00001d033389	-1.42321	0.00497327	VQ motif family protein	AT4G37710.1	VQ motif-containing protein	growth
Zm00001d021726	Zm00001d021949	-1.28025	0.0078691	BTB/POZ domain-containing protein	AT5G48130.1	Phototropic-responsive NPH3 family protein	SIGNAL
Zm00001d021726	Zm00001d040094	-1.55543	2.93997e-05	G-type lectin S-receptor-like serine/threonine-protein kinase SD2-5	AT1G66930.1	lectin protein kinase family protein (S-locus )	protein amino acid phosphorylation
Zm00001d021726	Zm00001d038791	-1.06847	0.00330933	leucine-rich repeat receptor-like protein kinase family protein	AT5G25930.1	Leucine-rich repeat protein kinase family protein	protein amino acid phosphorylation
Zm00001d021726	Zm00001d025814	-1.94654	0.00107726	Beta-16-galactosyltransferase GALT29A	AT1G08280.1	Glycosyltransferase family 29 (sialyltransferase) family protein	protein amino acid phosphorylation
Zm00001d021726	Zm00001d048647	-1.0667	0.017565	MYB	MYB DNA-binding domain superfamily protein	AT1G48000.1	myb domain protein 112 (AtMYB112, MYB112)
Zm00001d021726	Zm00001d043480	-1.07537	0.000572994	Proline-rich receptor-like protein kinase PERK15	AT3G24550.1	proline extensin-like receptor kinase 1 (ATPERK1, PERK1)	G-protein coupled receptor protein signaling pathway
Zm00001d021726	Zm00001d029468	-2.58551	2.04104e-07	root-specific kinase 1	AT2G05940.1	Protein kinase superfamily protein	protein amino acid phosphorylation
Zm00001d021726	Zm00001d021727	-1.37073	0.0347954	G-type lectin S-receptor-like serine/threonine-protein kinase B120	AT4G21390.1	lectin protein kinase family protein (S-locus B120 )	protein amino acid phosphorylation
Zm00001d021726	Zm00001d044162	-1.61979	0.000911479	WRKY	WRKY transcription factor 71	AT4G18170.1	WRKY DNA-binding protein 28 (ATWRKY28, WRKY28)
Zm00001d021726	Zm00001d045785	-1.87516	3.57231e-06	Leucine-rich repeat receptor-like serine/threonine/tyrosine-protein kinase SOBIR1	AT2G31880.1	Leucine-rich repeat protein kinase family protein	protein amino acid phosphorylation
Zm00001d021726	Zm00001d038320	-3.25772	5.10119e-05	ERF	AP2/EREBP transcription factor superfamily protein	AT5G61890.1	Integrase-type DNA-binding superfamily protein
Zm00001d021726	Zm00001d023611	-1.34313	0.0429356	leucine-rich repeat receptor-like protein kinase family protein	AT5G25930.1	Leucine-rich repeat protein kinase family protein	protein amino acid phosphorylation
Zm00001d021726	Zm00001d052738	-1.50536	0.0147298	HSF	Heat stress transcription factor B-2b	AT5G62020.1	heat shock transcription factor B2A (AT-HSFB2A, HSFB2A)
Zm00001d021726	Zm00001d043200	-1.37265	0.000205915		AT5G45530.1	transmembrane protein	G-protein coupled receptor protein signaling pathway
Zm00001d021726	Zm00001d038503	-1.28133	0.00667002	Leucine-rich repeat protein kinase family protein	AT1G06840.1	Leucine-rich repeat protein kinase family protein	protein amino acid phosphorylation
Zm00001d021726	Zm00001d035542	-1.24933	0.000120783	GPRP	LOC_Os08g28560.1	expressed protein	G-protein coupled receptor protein signaling pathway
Zm00001d021726	Zm00001d036726	-1.12407	0.026569	WRKY	WRKY DNA-binding domain superfamily protein	AT1G80840.1	WRKY DNA-binding protein 40 (ATWRKY40, WRKY40)
Zm00001d021726	Zm00001d042063	-1.38646	0.0442319	LOC103650721 – uncharacterized LOC103650721	AT5G12340.1	DUF4228 domain protein
Zm00001d021727	Zm00001d037542	-1.44274	0.0233801		NAD(P)H dehydrogenase (quinone) [EC:1.6.5.2]	AT5G54500.1	flavodoxin-like quinone reductase 1 (FQR1)
Zm00001d021727	Zm00001d028447	-1.41194	0.01217	bnlg1484;è½:	AT3G14370.1	Protein kinase superfamily protein (WAG2)	protein amino acid phosphorylation
Zm00001d021727	Zm00001d037749	-1.98578	0.00357752	bHLH	HLH DNA-binding domain superfamily protein	AT5G56960.1	basic helix-loop-helix (bHLH) DNA-binding family protein
Zm00001d021727	Zm00001d052189	-1.54712	0.0105245		Putative RING zinc finger domain superfamily protein	AT3G05200.1	RING/U-box superfamily protein (ATL6)
Zm00001d021727	Zm00001d033389	-1.42321	0.00497327	VQ motif family protein	AT4G37710.1	VQ motif-containing protein	growth
Zm00001d021727	Zm00001d021949	-1.28025	0.0078691	BTB/POZ domain-containing protein	AT5G48130.1	Phototropic-responsive NPH3 family protein	SIGNAL
Zm00001d021727	Zm00001d040094	-1.55543	2.93997e-05	G-type lectin S-receptor-like serine/threonine-protein kinase SD2-5	AT1G66930.1	lectin protein kinase family protein (S-locus )	protein amino acid phosphorylation
Zm00001d021727	Zm00001d038791	-1.06847	0.00330933	leucine-rich repeat receptor-like protein kinase family protein	AT5G25930.1	Leucine-rich repeat protein kinase family protein	protein amino acid phosphorylation
Zm00001d021727	Zm00001d025814	-1.94654	0.00107726	Beta-16-galactosyltransferase GALT29A	AT1G08280.1	Glycosyltransferase family 29 (sialyltransferase) family protein	protein amino acid phosphorylation
Zm00001d021727	Zm00001d048647	-1.0667	0.017565	MYB	MYB DNA-binding domain superfamily protein	AT1G48000.1	myb domain protein 112 (AtMYB112, MYB112)
Zm00001d021727	Zm00001d029468	-2.58551	2.04104e-07	root-specific kinase 1	AT2G05940.1	Protein kinase superfamily protein	protein amino acid phosphorylation
Zm00001d021949	Zm00001d037542	-1.44274	0.0233801		NAD(P)H dehydrogenase (quinone) [EC:1.6.5.2]	AT5G54500.1	flavodoxin-like quinone reductase 1 (FQR1)
Zm00001d021949	Zm00001d028447	-1.41194	0.01217	bnlg1484;è½:	AT3G14370.1	Protein kinase superfamily protein (WAG2)	protein amino acid phosphorylation
Zm00001d021949	Zm00001d037749	-1.98578	0.00357752	bHLH	HLH DNA-binding domain superfamily protein	AT5G56960.1	basic helix-loop-helix (bHLH) DNA-binding family protein
Zm00001d021949	Zm00001d052189	-1.54712	0.0105245		Putative RING zinc finger domain superfamily protein	AT3G05200.1	RING/U-box superfamily protein (ATL6)
Zm00001d021949	Zm00001d033389	-1.42321	0.00497327	VQ motif family protein	AT4G37710.1	VQ motif-containing protein	growth
Zm00001d021949	Zm00001d040094	-1.55543	2.93997e-05	G-type lectin S-receptor-like serine/threonine-protein kinase SD2-5	AT1G66930.1	lectin protein kinase family protein (S-locus )	protein amino acid phosphorylation
Zm00001d021949	Zm00001d038791	-1.06847	0.00330933	leucine-rich repeat receptor-like protein kinase family protein	AT5G25930.1	Leucine-rich repeat protein kinase family protein	protein amino acid phosphorylation
Zm00001d021949	Zm00001d025814	-1.94654	0.00107726	Beta-16-galactosyltransferase GALT29A	AT1G08280.1	Glycosyltransferase family 29 (sialyltransferase) family protein	protein amino acid phosphorylation
Zm00001d021949	Zm00001d048647	-1.0667	0.017565	MYB	MYB DNA-binding domain superfamily protein	AT1G48000.1	myb domain protein 112 (AtMYB112, MYB112)
Zm00001d021949	Zm00001d029468	-2.58551	2.04104e-07	root-specific kinase 1	AT2G05940.1	Protein kinase superfamily protein	protein amino acid phosphorylation
Zm00001d021949	Zm00001d043480	-1.07537	0.000572994	Proline-rich receptor-like protein kinase PERK15	AT3G24550.1	proline extensin-like receptor kinase 1 (ATPERK1, PERK1)	G-protein coupled receptor protein signaling pathway
Zm00001d021949	Zm00001d044162	-1.61979	0.000911479	WRKY	WRKY transcription factor 71	AT4G18170.1	WRKY DNA-binding protein 28 (ATWRKY28, WRKY28)
Zm00001d021949	Zm00001d045785	-1.87516	3.57231e-06	Leucine-rich repeat receptor-like serine/threonine/tyrosine-protein kinase SOBIR1	AT2G31880.1	Leucine-rich repeat protein kinase family protein	protein amino acid phosphorylation
Zm00001d021949	Zm00001d038320	-3.25772	5.10119e-05	ERF	AP2/EREBP transcription factor superfamily protein	AT5G61890.1	Integrase-type DNA-binding superfamily protein
Zm00001d021949	Zm00001d023611	-1.34313	0.0429356	leucine-rich repeat receptor-like protein kinase family protein	AT5G25930.1	Leucine-rich repeat protein kinase family protein	protein amino acid phosphorylation
Zm00001d021949	Zm00001d052738	-1.50536	0.0147298	HSF	Heat stress transcription factor B-2b	AT5G62020.1	heat shock transcription factor B2A (AT-HSFB2A, HSFB2A)
Zm00001d021949	Zm00001d043200	-1.37265	0.000205915		AT5G45530.1	transmembrane protein	G-protein coupled receptor protein signaling pathway
Zm00001d021949	Zm00001d038503	-1.28133	0.00667002	Leucine-rich repeat protein kinase family protein	AT1G06840.1	Leucine-rich repeat protein kinase family protein	protein amino acid phosphorylation
Zm00001d021949	Zm00001d035542	-1.24933	0.000120783	GPRP	LOC_Os08g28560.1	expressed protein	G-protein coupled receptor protein signaling pathway
Zm00001d021949	Zm00001d036726	-1.12407	0.026569	WRKY	WRKY DNA-binding domain superfamily protein	AT1G80840.1	WRKY DNA-binding protein 40 (ATWRKY40, WRKY40)
Zm00001d021949	Zm00001d042063	-1.38646	0.0442319	LOC103650721 – uncharacterized LOC103650721	AT5G12340.1	DUF4228 domain protein
Zm00001d021955	Zm00001d031796	-2.67368	0.000648635	ERF	AP2 domain containing protein	AT3G16770.1	ethylene-responsive element binding protein (ATEBP, EBP, ERF72, RAP2.3)
Zm00001d021955	Zm00001d028752	-2.11976	6.54517e-09	Probable protein phosphatase 2C 30	AT2G30020.1	Protein phosphatase 2C family protein	protein amino acid phosphorylation
Zm00001d021955	Zm00001d024324	-2.65066	0.00010568	ERF	AP2/EREBP transcription factor superfamily protein	AT3G20310.1	ethylene response factor 7 (ATERF-7, ATERF7, ERF7)
Zm00001d021955	Zm00001d028017	-1.6389	0.00132009	ERF	Ethylene-responsive transcription factor ERF055	AT4G39780.1	Integrase-type DNA-binding superfamily protein
Zm00001d021955	Zm00001d027929	-1.02319	0.000410971	ERF	Ethylene-responsive transcription	AT1G72360.2	Integrase-type DNA-binding superfamily protein (HRE1)
Zm00001d021955	Zm00001d044300	-1.77992	1.83053e-07	PIF / Ping-Pong family of plant transposases	AT5G12010.1	nuclease	transposable element
Zm00001d021955	Zm00001d033957	-1.52905	1.7719e-05	bHLH	Helix-loop-helix DNA-binding domain containing protein	AT5G43650.1	basic helix-loop-helix (bHLH) DNA-binding superfamily protein (BHLH92)
Zm00001d021955	Zm00001d026563	-1.41046	0.00610907	ERF	ereb40 (AP2-EREBP-transcription factor 40)		ethylene response factor
Zm00001d021955	Zm00001d026271	-1.06655	0.00976538	ERF	AP2/EREBP transcription factor superfamily protein	AT3G15210.1	ethylene responsive element binding factor 4 (ATERF-4, ATERF4, ERF4, RAP2.5)
Zm00001d021955	Zm00001d026126	-1.34542	0.00111435	bnl10.13a;è½: NCBI: serine/threonine-protein kinase PIX13	AT2G17220.1	Protein kinase superfamily protein	protein amino acid phosphorylation
Zm00001d021955	Zm00001d027530	-1.72573	3.36925e-06	NAC	nactf53;NAC-transcription factor 53	AT2G17040.1	NAC domain containing protein 36 (anac036, NAC036)
Zm00001d021955	Zm00001d028941	-1.46742	0.0011046	VQ motif family protein expressed	LOC_Os03g20330.1	VQ domain containing protein putative expressed	growth
Zm00001d021955	Zm00001d032265	-1.6162	2.7684e-06	WRKY	WRKY69-superfamily of TFs having WRKY and zinc finger domains	AT4G11070.1	WRKY family transcription factor (AtWRKY41, WRKY41)
Zm00001d021955	Zm00001d038471	-1.41651	0.00017944	U-box domain-containing protein 16	AT5G01830.1	ARM repeat superfamily protein	protein amino acid phosphorylation
Zm00001d021955	Zm00001d047732	-1.33918	8.93954e-05	Probable protein phosphatase 2C 30	AT2G30020.1	Protein phosphatase 2C family protein	protein amino acid phosphorylation
Zm00001d021955	Zm00001d032295	-1.15545	0.000906204	ERF	dbf1;DRE-binding protein 1:	AT1G78080.1	related to AP2 4 (RAP2.4)
Zm00001d021955	Zm00001d051239	-1.22677	0.00717635	ERF	AP2/EREBP transcription factor superfamily protein	AT1G78080.1	related to AP2 4 (RAP2.4)
Zm00001d021955	Zm00001d048226	-1.52378	0.000249518	LOC100382983 – uncharacterized LOC100382983	AT1G22470.1	Hypothetical protein
Zm00001d021955	Zm00001d024522	-1.32343	0.0325946	bHLH	HLH DNA-binding domain superfamily protein	AT5G57150.1	basic helix-loop-helix (bHLH) DNA-binding superfamily protein
Zm00001d022424	Zm00001d040094	-1.55543	2.93997e-05	G-type lectin S-receptor-like serine/threonine-protein kinase SD2-5	AT1G66930.1	lectin protein kinase family protein (S-locus )	protein amino acid phosphorylation
Zm00001d022424	Zm00001d038791	-1.06847	0.00330933	leucine-rich repeat receptor-like protein kinase family protein	AT5G25930.1	Leucine-rich repeat protein kinase family protein	protein amino acid phosphorylation
Zm00001d022424	Zm00001d048647	-1.0667	0.017565	MYB	MYB DNA-binding domain superfamily protein	AT1G48000.1	myb domain protein 112 (AtMYB112, MYB112)
Zm00001d022424	Zm00001d043480	-1.07537	0.000572994	Proline-rich receptor-like protein kinase PERK15	AT3G24550.1	proline extensin-like receptor kinase 1 (ATPERK1, PERK1)	G-protein coupled receptor protein signaling pathway
Zm00001d022424	Zm00001d023811	-1.90367	0.00410016	Pathogenesis-related protein STH-21	LOC_Os12g36830.1	pathogenesis-related Bet v I family protein putative expressed	defense
Zm00001d023336	Zm00001d027335	1.22859	0.0213833	Trihelix transcription factor GT-2	AT1G76890.2	Duplicated homeodomain-like superfamily protein (AT-GT2, GT2)	G-protein coupled receptor protein signaling pathway
Zm00001d023336	Zm00001d048054	1.15736	0.00332852	leucine-rich repeat receptor-like protein kinase family protein	AT1G48480.1	Leucine-rich repeat protein kinase family protein (RKL1)	protein amino acid phosphorylation
Zm00001d023336	Zm00001d030551	1.07121	0.00169673	Protein STRUBBELIG-RECEPTOR FAMILY 7	AT3G14350.3	Leucine-rich repeat protein-STRUBBELIG-receptor family 7 (SRF7)	protein amino acid phosphorylation
Zm00001d023336	Zm00001d046655	1.79308	0.00031792	STRUBBELIG family receptor protein kinase	AT4G22130.1	Leucine-rich repeat protein-STRUBBELIG-receptor family 8 (SRF8)	protein amino acid phosphorylation
Zm00001d023336	Zm00001d043196	2.9	8.36383e-05	DNA glycosylase superfamily protein	AT5G44680.1	DNA glycosylase superfamily protein
Zm00001d023336	Zm00001d046444	1.45067	0.000702215	3-ketoacyl-CoA synthase [EC:2.3.1.199]	AT2G26640.1	3-ketoacyl-CoA synthase 11 (KCS11)	Lipid metabolism
Zm00001d023336	Zm00001d029402	1.74413	0.00200457	bHLH	conserved peptide upstream open reading frame 37	AT3G21330.1	basic helix-loop-helix (bHLH) DNA-binding superfamily protein
Zm00001d023336	Zm00001d027431	1.27422	0.00055004	TALE	knox1;knotted related homeobox1:	AT1G62990.1	KNOTTED-like homeobox of Arabidopsis thaliana 7 (IXR11, KNAT7)
Zm00001d023336	Zm00001d047512	1.32084	0.0465533		transcription regulators	AT3G56220.1	transcription regulator
Zm00001d023336	Zm00001d028199	1.92961	8.43056e-07	beta-glucosidase [EC:3.2.1.21]	AT1G26560.1	beta glucosidase 40 (BGLU40)	Phenylpropanoid biosynthesis
Zm00001d023611	Zm00001d037542	-1.44274	0.0233801		NAD(P)H dehydrogenase (quinone) [EC:1.6.5.2]	AT5G54500.1	flavodoxin-like quinone reductase 1 (FQR1)
Zm00001d023611	Zm00001d028447	-1.41194	0.01217	bnlg1484;è½:	AT3G14370.1	Protein kinase superfamily protein (WAG2)	protein amino acid phosphorylation
Zm00001d023611	Zm00001d037749	-1.98578	0.00357752	bHLH	HLH DNA-binding domain superfamily protein	AT5G56960.1	basic helix-loop-helix (bHLH) DNA-binding family protein
Zm00001d023611	Zm00001d052189	-1.54712	0.0105245		Putative RING zinc finger domain superfamily protein	AT3G05200.1	RING/U-box superfamily protein (ATL6)
Zm00001d023611	Zm00001d033389	-1.42321	0.00497327	VQ motif family protein	AT4G37710.1	VQ motif-containing protein	growth
Zm00001d023611	Zm00001d029468	-2.58551	2.04104e-07	root-specific kinase 1	AT2G05940.1	Protein kinase superfamily protein	protein amino acid phosphorylation
Zm00001d023611	Zm00001d045785	-1.87516	3.57231e-06	Leucine-rich repeat receptor-like serine/threonine/tyrosine-protein kinase SOBIR1	AT2G31880.1	Leucine-rich repeat protein kinase family protein	protein amino acid phosphorylation
Zm00001d023611	Zm00001d050247	-1.13921	0.00239481	WRKY	WRKY WRKY69-superfamily of TFs having WRKY and zinc finger domains	AT4G11070.1	WRKY family transcription factor (AtWRKY41, WRKY41)
Zm00001d023811	Zm00001d040094	-1.55543	2.93997e-05	G-type lectin S-receptor-like serine/threonine-protein kinase SD2-5	AT1G66930.1	lectin protein kinase family protein (S-locus )	protein amino acid phosphorylation
Zm00001d023811	Zm00001d038791	-1.06847	0.00330933	leucine-rich repeat receptor-like protein kinase family protein	AT5G25930.1	Leucine-rich repeat protein kinase family protein	protein amino acid phosphorylation
Zm00001d023811	Zm00001d048647	-1.0667	0.017565	MYB	MYB DNA-binding domain superfamily protein	AT1G48000.1	myb domain protein 112 (AtMYB112, MYB112)
Zm00001d023811	Zm00001d043480	-1.07537	0.000572994	Proline-rich receptor-like protein kinase PERK15	AT3G24550.1	proline extensin-like receptor kinase 1 (ATPERK1, PERK1)	G-protein coupled receptor protein signaling pathway
Zm00001d024324	Zm00001d031796	-2.67368	0.000648635	ERF	AP2 domain containing protein	AT3G16770.1	ethylene-responsive element binding protein (ATEBP, EBP, ERF72, RAP2.3)
Zm00001d024324	Zm00001d028752	-2.11976	6.54517e-09	Probable protein phosphatase 2C 30	AT2G30020.1	Protein phosphatase 2C family protein	protein amino acid phosphorylation
Zm00001d024324	Zm00001d028017	-1.6389	0.00132009	ERF	Ethylene-responsive transcription factor ERF055	AT4G39780.1	Integrase-type DNA-binding superfamily protein
Zm00001d024324	Zm00001d027929	-1.02319	0.000410971	ERF	Ethylene-responsive transcription	AT1G72360.2	Integrase-type DNA-binding superfamily protein (HRE1)
Zm00001d024324	Zm00001d044300	-1.77992	1.83053e-07	PIF / Ping-Pong family of plant transposases	AT5G12010.1	nuclease	transposable element
Zm00001d024324	Zm00001d033957	-1.52905	1.7719e-05	bHLH	Helix-loop-helix DNA-binding domain containing protein	AT5G43650.1	basic helix-loop-helix (bHLH) DNA-binding superfamily protein (BHLH92)
Zm00001d024324	Zm00001d026563	-1.41046	0.00610907	ERF	ereb40 (AP2-EREBP-transcription factor 40)		ethylene response factor
Zm00001d024324	Zm00001d026271	-1.06655	0.00976538	ERF	AP2/EREBP transcription factor superfamily protein	AT3G15210.1	ethylene responsive element binding factor 4 (ATERF-4, ATERF4, ERF4, RAP2.5)
Zm00001d024324	Zm00001d026126	-1.34542	0.00111435	bnl10.13a;è½: NCBI: serine/threonine-protein kinase PIX13	AT2G17220.1	Protein kinase superfamily protein	protein amino acid phosphorylation
Zm00001d024324	Zm00001d032265	-1.6162	2.7684e-06	WRKY	WRKY69-superfamily of TFs having WRKY and zinc finger domains	AT4G11070.1	WRKY family transcription factor (AtWRKY41, WRKY41)
Zm00001d024324	Zm00001d038471	-1.41651	0.00017944	U-box domain-containing protein 16	AT5G01830.1	ARM repeat superfamily protein	protein amino acid phosphorylation
Zm00001d024324	Zm00001d047732	-1.33918	8.93954e-05	Probable protein phosphatase 2C 30	AT2G30020.1	Protein phosphatase 2C family protein	protein amino acid phosphorylation
Zm00001d024324	Zm00001d032295	-1.15545	0.000906204	ERF	dbf1;DRE-binding protein 1:	AT1G78080.1	related to AP2 4 (RAP2.4)
Zm00001d024324	Zm00001d051239	-1.22677	0.00717635	ERF	AP2/EREBP transcription factor superfamily protein	AT1G78080.1	related to AP2 4 (RAP2.4)
Zm00001d024324	Zm00001d048226	-1.52378	0.000249518	LOC100382983 – uncharacterized LOC100382983	AT1G22470.1	Hypothetical protein
Zm00001d024324	Zm00001d024522	-1.32343	0.0325946	bHLH	HLH DNA-binding domain superfamily protein	AT5G57150.1	basic helix-loop-helix (bHLH) DNA-binding superfamily protein
Zm00001d024324	Zm00001d043877	-1.72367	0.00236839	NAC	NAC domain-containing protein 72	AT1G12260.1	NAC 007 (ANAC007, EMB2749, NAC007, VND4)
Zm00001d024324	Zm00001d036003	-1.24468	0.013745	ERF	dbp4;DRE-binding protein4: AP2/ERF transcription factor;	AT4G25480.1	dehydration response element B1A (ATCBF3, CBF3, DREB1A)
Zm00001d024324	Zm00001d049364	-1.0162	0.00847316	ERF	AP2/EREBP transcription factor superfamily protein	AT3G20310.1	ethylene response factor 7 (ATERF-7, ATERF7, ERF7)
Zm00001d024324	Zm00001d041645	-2.41217	0.00878185
Zm00001d024522	Zm00001d031796	-2.67368	0.000648635	ERF	AP2 domain containing protein	AT3G16770.1	ethylene-responsive element binding protein (ATEBP, EBP, ERF72, RAP2.3)
Zm00001d024522	Zm00001d028752	-2.11976	6.54517e-09	Probable protein phosphatase 2C 30	AT2G30020.1	Protein phosphatase 2C family protein	protein amino acid phosphorylation
Zm00001d024522	Zm00001d028017	-1.6389	0.00132009	ERF	Ethylene-responsive transcription factor ERF055	AT4G39780.1	Integrase-type DNA-binding superfamily protein
Zm00001d024522	Zm00001d027929	-1.02319	0.000410971	ERF	Ethylene-responsive transcription	AT1G72360.2	Integrase-type DNA-binding superfamily protein (HRE1)
Zm00001d024522	Zm00001d044300	-1.77992	1.83053e-07	PIF / Ping-Pong family of plant transposases	AT5G12010.1	nuclease	transposable element
Zm00001d024522	Zm00001d033957	-1.52905	1.7719e-05	bHLH	Helix-loop-helix DNA-binding domain containing protein	AT5G43650.1	basic helix-loop-helix (bHLH) DNA-binding superfamily protein (BHLH92)
Zm00001d024522	Zm00001d026563	-1.41046	0.00610907	ERF	ereb40 (AP2-EREBP-transcription factor 40)		ethylene response factor
Zm00001d024522	Zm00001d026271	-1.06655	0.00976538	ERF	AP2/EREBP transcription factor superfamily protein	AT3G15210.1	ethylene responsive element binding factor 4 (ATERF-4, ATERF4, ERF4, RAP2.5)
Zm00001d024522	Zm00001d032265	-1.6162	2.7684e-06	WRKY	WRKY69-superfamily of TFs having WRKY and zinc finger domains	AT4G11070.1	WRKY family transcription factor (AtWRKY41, WRKY41)
Zm00001d025814	Zm00001d037542	-1.44274	0.0233801		NAD(P)H dehydrogenase (quinone) [EC:1.6.5.2]	AT5G54500.1	flavodoxin-like quinone reductase 1 (FQR1)
Zm00001d025814	Zm00001d028447	-1.41194	0.01217	bnlg1484;è½:	AT3G14370.1	Protein kinase superfamily protein (WAG2)	protein amino acid phosphorylation
Zm00001d025814	Zm00001d037749	-1.98578	0.00357752	bHLH	HLH DNA-binding domain superfamily protein	AT5G56960.1	basic helix-loop-helix (bHLH) DNA-binding family protein
Zm00001d025814	Zm00001d052189	-1.54712	0.0105245		Putative RING zinc finger domain superfamily protein	AT3G05200.1	RING/U-box superfamily protein (ATL6)
Zm00001d025814	Zm00001d033389	-1.42321	0.00497327	VQ motif family protein	AT4G37710.1	VQ motif-containing protein	growth
Zm00001d025814	Zm00001d029468	-2.58551	2.04104e-07	root-specific kinase 1	AT2G05940.1	Protein kinase superfamily protein	protein amino acid phosphorylation
Zm00001d025814	Zm00001d040094	-1.55543	2.93997e-05	G-type lectin S-receptor-like serine/threonine-protein kinase SD2-5	AT1G66930.1	lectin protein kinase family protein (S-locus )	protein amino acid phosphorylation
Zm00001d025814	Zm00001d038791	-1.06847	0.00330933	leucine-rich repeat receptor-like protein kinase family protein	AT5G25930.1	Leucine-rich repeat protein kinase family protein	protein amino acid phosphorylation
Zm00001d025814	Zm00001d048647	-1.0667	0.017565	MYB	MYB DNA-binding domain superfamily protein	AT1G48000.1	myb domain protein 112 (AtMYB112, MYB112)
Zm00001d025814	Zm00001d043480	-1.07537	0.000572994	Proline-rich receptor-like protein kinase PERK15	AT3G24550.1	proline extensin-like receptor kinase 1 (ATPERK1, PERK1)	G-protein coupled receptor protein signaling pathway
Zm00001d025814	Zm00001d044162	-1.61979	0.000911479	WRKY	WRKY transcription factor 71	AT4G18170.1	WRKY DNA-binding protein 28 (ATWRKY28, WRKY28)
Zm00001d025814	Zm00001d038320	-3.25772	5.10119e-05	ERF	AP2/EREBP transcription factor superfamily protein	AT5G61890.1	Integrase-type DNA-binding superfamily protein
Zm00001d025814	Zm00001d052738	-1.50536	0.0147298	HSF	Heat stress transcription factor B-2b	AT5G62020.1	heat shock transcription factor B2A (AT-HSFB2A, HSFB2A)
Zm00001d025814	Zm00001d043200	-1.37265	0.000205915		AT5G45530.1	transmembrane protein	G-protein coupled receptor protein signaling pathway
Zm00001d026126	Zm00001d031796	-2.67368	0.000648635	ERF	AP2 domain containing protein	AT3G16770.1	ethylene-responsive element binding protein (ATEBP, EBP, ERF72, RAP2.3)
Zm00001d026126	Zm00001d028752	-2.11976	6.54517e-09	Probable protein phosphatase 2C 30	AT2G30020.1	Protein phosphatase 2C family protein	protein amino acid phosphorylation
Zm00001d026126	Zm00001d028017	-1.6389	0.00132009	ERF	Ethylene-responsive transcription factor ERF055	AT4G39780.1	Integrase-type DNA-binding superfamily protein
Zm00001d026126	Zm00001d027929	-1.02319	0.000410971	ERF	Ethylene-responsive transcription	AT1G72360.2	Integrase-type DNA-binding superfamily protein (HRE1)
Zm00001d026126	Zm00001d044300	-1.77992	1.83053e-07	PIF / Ping-Pong family of plant transposases	AT5G12010.1	nuclease	transposable element
Zm00001d026126	Zm00001d033957	-1.52905	1.7719e-05	bHLH	Helix-loop-helix DNA-binding domain containing protein	AT5G43650.1	basic helix-loop-helix (bHLH) DNA-binding superfamily protein (BHLH92)
Zm00001d026126	Zm00001d026563	-1.41046	0.00610907	ERF	ereb40 (AP2-EREBP-transcription factor 40)		ethylene response factor
Zm00001d026126	Zm00001d048226	-1.52378	0.000249518	LOC100382983 – uncharacterized LOC100382983	AT1G22470.1	Hypothetical protein
Zm00001d026126	Zm00001d027530	-1.72573	3.36925e-06	NAC	nactf53;NAC-transcription factor 53	AT2G17040.1	NAC domain containing protein 36 (anac036, NAC036)
Zm00001d026126	Zm00001d028941	-1.46742	0.0011046	VQ motif family protein expressed	LOC_Os03g20330.1	VQ domain containing protein putative expressed	growth
Zm00001d026271	Zm00001d031796	-2.67368	0.000648635	ERF	AP2 domain containing protein	AT3G16770.1	ethylene-responsive element binding protein (ATEBP, EBP, ERF72, RAP2.3)
Zm00001d026271	Zm00001d028752	-2.11976	6.54517e-09	Probable protein phosphatase 2C 30	AT2G30020.1	Protein phosphatase 2C family protein	protein amino acid phosphorylation
Zm00001d026271	Zm00001d028017	-1.6389	0.00132009	ERF	Ethylene-responsive transcription factor ERF055	AT4G39780.1	Integrase-type DNA-binding superfamily protein
Zm00001d026271	Zm00001d027929	-1.02319	0.000410971	ERF	Ethylene-responsive transcription	AT1G72360.2	Integrase-type DNA-binding superfamily protein (HRE1)
Zm00001d026271	Zm00001d044300	-1.77992	1.83053e-07	PIF / Ping-Pong family of plant transposases	AT5G12010.1	nuclease	transposable element
Zm00001d026271	Zm00001d033957	-1.52905	1.7719e-05	bHLH	Helix-loop-helix DNA-binding domain containing protein	AT5G43650.1	basic helix-loop-helix (bHLH) DNA-binding superfamily protein (BHLH92)
Zm00001d026271	Zm00001d026563	-1.41046	0.00610907	ERF	ereb40 (AP2-EREBP-transcription factor 40)		ethylene response factor
Zm00001d026271	Zm00001d027530	-1.72573	3.36925e-06	NAC	nactf53;NAC-transcription factor 53	AT2G17040.1	NAC domain containing protein 36 (anac036, NAC036)
Zm00001d026271	Zm00001d032265	-1.6162	2.7684e-06	WRKY	WRKY69-superfamily of TFs having WRKY and zinc finger domains	AT4G11070.1	WRKY family transcription factor (AtWRKY41, WRKY41)
Zm00001d026271	Zm00001d038471	-1.41651	0.00017944	U-box domain-containing protein 16	AT5G01830.1	ARM repeat superfamily protein	protein amino acid phosphorylation
Zm00001d026271	Zm00001d047732	-1.33918	8.93954e-05	Probable protein phosphatase 2C 30	AT2G30020.1	Protein phosphatase 2C family protein	protein amino acid phosphorylation
Zm00001d026271	Zm00001d032295	-1.15545	0.000906204	ERF	dbf1;DRE-binding protein 1:	AT1G78080.1	related to AP2 4 (RAP2.4)
Zm00001d026271	Zm00001d051239	-1.22677	0.00717635	ERF	AP2/EREBP transcription factor superfamily protein	AT1G78080.1	related to AP2 4 (RAP2.4)
Zm00001d026271	Zm00001d043877	-1.72367	0.00236839	NAC	NAC domain-containing protein 72	AT1G12260.1	NAC 007 (ANAC007, EMB2749, NAC007, VND4)
Zm00001d026271	Zm00001d036003	-1.24468	0.013745	ERF	dbp4;DRE-binding protein4: AP2/ERF transcription factor;	AT4G25480.1	dehydration response element B1A (ATCBF3, CBF3, DREB1A)
Zm00001d026271	Zm00001d050247	-1.13921	0.00239481	WRKY	WRKY WRKY69-superfamily of TFs having WRKY and zinc finger domains	AT4G11070.1	WRKY family transcription factor (AtWRKY41, WRKY41)
Zm00001d026563	Zm00001d031796	-2.67368	0.000648635	ERF	AP2 domain containing protein	AT3G16770.1	ethylene-responsive element binding protein (ATEBP, EBP, ERF72, RAP2.3)
Zm00001d026563	Zm00001d028752	-2.11976	6.54517e-09	Probable protein phosphatase 2C 30	AT2G30020.1	Protein phosphatase 2C family protein	protein amino acid phosphorylation
Zm00001d026563	Zm00001d028017	-1.6389	0.00132009	ERF	Ethylene-responsive transcription factor ERF055	AT4G39780.1	Integrase-type DNA-binding superfamily protein
Zm00001d026563	Zm00001d027929	-1.02319	0.000410971	ERF	Ethylene-responsive transcription	AT1G72360.2	Integrase-type DNA-binding superfamily protein (HRE1)
Zm00001d026563	Zm00001d044300	-1.77992	1.83053e-07	PIF / Ping-Pong family of plant transposases	AT5G12010.1	nuclease	transposable element
Zm00001d026563	Zm00001d033957	-1.52905	1.7719e-05	bHLH	Helix-loop-helix DNA-binding domain containing protein	AT5G43650.1	basic helix-loop-helix (bHLH) DNA-binding superfamily protein (BHLH92)
Zm00001d026563	Zm00001d027530	-1.72573	3.36925e-06	NAC	nactf53;NAC-transcription factor 53	AT2G17040.1	NAC domain containing protein 36 (anac036, NAC036)
Zm00001d026563	Zm00001d032265	-1.6162	2.7684e-06	WRKY	WRKY69-superfamily of TFs having WRKY and zinc finger domains	AT4G11070.1	WRKY family transcription factor (AtWRKY41, WRKY41)
Zm00001d026563	Zm00001d038471	-1.41651	0.00017944	U-box domain-containing protein 16	AT5G01830.1	ARM repeat superfamily protein	protein amino acid phosphorylation
Zm00001d026563	Zm00001d047732	-1.33918	8.93954e-05	Probable protein phosphatase 2C 30	AT2G30020.1	Protein phosphatase 2C family protein	protein amino acid phosphorylation
Zm00001d026563	Zm00001d032295	-1.15545	0.000906204	ERF	dbf1;DRE-binding protein 1:	AT1G78080.1	related to AP2 4 (RAP2.4)
Zm00001d026563	Zm00001d051239	-1.22677	0.00717635	ERF	AP2/EREBP transcription factor superfamily protein	AT1G78080.1	related to AP2 4 (RAP2.4)
Zm00001d026563	Zm00001d043877	-1.72367	0.00236839	NAC	NAC domain-containing protein 72	AT1G12260.1	NAC 007 (ANAC007, EMB2749, NAC007, VND4)
Zm00001d026563	Zm00001d036003	-1.24468	0.013745	ERF	dbp4;DRE-binding protein4: AP2/ERF transcription factor;	AT4G25480.1	dehydration response element B1A (ATCBF3, CBF3, DREB1A)
Zm00001d026563	Zm00001d050247	-1.13921	0.00239481	WRKY	WRKY WRKY69-superfamily of TFs having WRKY and zinc finger domains	AT4G11070.1	WRKY family transcription factor (AtWRKY41, WRKY41)
Zm00001d026563	Zm00001d048226	-1.52378	0.000249518	LOC100382983 – uncharacterized LOC100382983	AT1G22470.1	Hypothetical protein
Zm00001d026563	Zm00001d028941	-1.46742	0.0011046	VQ motif family protein expressed	LOC_Os03g20330.1	VQ domain containing protein putative expressed	growth
Zm00001d027335	Zm00001d048054	1.15736	0.00332852	leucine-rich repeat receptor-like protein kinase family protein	AT1G48480.1	Leucine-rich repeat protein kinase family protein (RKL1)	protein amino acid phosphorylation
Zm00001d027335	Zm00001d030551	1.07121	0.00169673	Protein STRUBBELIG-RECEPTOR FAMILY 7	AT3G14350.3	Leucine-rich repeat protein-STRUBBELIG-receptor family 7 (SRF7)	protein amino acid phosphorylation
Zm00001d027335	Zm00001d046655	1.79308	0.00031792	STRUBBELIG family receptor protein kinase	AT4G22130.1	Leucine-rich repeat protein-STRUBBELIG-receptor family 8 (SRF8)	protein amino acid phosphorylation
Zm00001d027335	Zm00001d043196	2.9	8.36383e-05	DNA glycosylase superfamily protein	AT5G44680.1	DNA glycosylase superfamily protein
Zm00001d027335	Zm00001d046444	1.45067	0.000702215	3-ketoacyl-CoA synthase [EC:2.3.1.199]	AT2G26640.1	3-ketoacyl-CoA synthase 11 (KCS11)	Lipid metabolism
Zm00001d027335	Zm00001d029402	1.74413	0.00200457	bHLH	conserved peptide upstream open reading frame 37	AT3G21330.1	basic helix-loop-helix (bHLH) DNA-binding superfamily protein
Zm00001d027335	Zm00001d027431	1.27422	0.00055004	TALE	knox1;knotted related homeobox1:	AT1G62990.1	KNOTTED-like homeobox of Arabidopsis thaliana 7 (IXR11, KNAT7)
Zm00001d027335	Zm00001d047512	1.32084	0.0465533		transcription regulators	AT3G56220.1	transcription regulator
Zm00001d027335	Zm00001d028199	1.92961	8.43056e-07	beta-glucosidase [EC:3.2.1.21]	AT1G26560.1	beta glucosidase 40 (BGLU40)	Phenylpropanoid biosynthesis
Zm00001d027335	Zm00001d047081	2.10624	0.00187514	GATA transcription factor 2	AT3G60530.1	GATA transcription factor 4 (GATA4)	G-protein coupled receptor protein signaling pathway
Zm00001d027335	Zm00001d028725	1.18557	0.00191394	Beta3-glucuronyltransferase	AT2G37090.1	Nucleotide-diphospho-sugar transferases superfamily protein (IRX9)	cell surface proteoglycans
Zm00001d027335	Zm00001d046852	1.1502	0.0301187	Heptahelical transmembrane protein 2	AT4G30850.1	heptahelical transmembrane protein2 (HHP2)	SIGNAL
Zm00001d027335	Zm00001d042499	1.54456	0.00042696	methyltransferase PMT19	AT2G43200.1	S-adenosyl-L-methionine-dependent methyltransferases superfamily protein	protein modification
Zm00001d027335	Zm00001d048993	1.45361	0.00347993	alpha-L-arabinofuranosidase [EC:3.2.1.55]	AT3G10740.1	alpha-L-arabinofuranosidase 1 (ARAF, ARAF1, ASD1, ATASD1)	Amino sugar and nucleotide sugar metabolism
Zm00001d027335	Zm00001d028317	1.00197	0.0134744	Leucine-rich repeat receptor-like serine/threonine-protein kinase BAM3	AT3G49670.1	Leucine-rich receptor-like protein kinase family protein (BAM2)	protein amino acid phosphorylation
Zm00001d027335	Zm00001d052518	1.62989	0.000134593	Pollen Ole e 1 allergen and extensin family protein	AT5G15780.1	Pollen Ole e 1 allergen and extensin family protein	G-protein coupled receptor protein signaling pathway
Zm00001d027335	Zm00001d041853	1.03008	0.00127684	MYB	myb8;myb transcription factor8:	AT4G38620.1	myb domain protein 4 (ATMYB4, MYB4)
Zm00001d027335	Zm00001d030864	1.35266	0.00422848	BTB/POZ domain-containing protein NPY2	AT2G14820.1	Phototropic-responsive NPH3 family protein (NPY2)	SIGNAL
Zm00001d027335	Zm00001d040205	1.77568	2.05401e-05	phospholipase C [EC:3.1.4.3]	AT3G48610.1	non-specific phospholipase C6 (NPC6)	Glycerophospholipid metabolism
Zm00001d027335	Zm00001d048494	1.43995	0.0053723	Hydroxymethylglutaryl-CoA synthase%3B	AT4G11820.2	hydroxymethylglutaryl-CoA synthase (EMB2778, FKP1, HMGS, MVA1)	Lipid metabolism
Zm00001d027335	Zm00001d043741	-1.42791	0.00344233	mitogen-activated protein kinase kinase kinase 17/18	AT4G26890.1	mitogen-activated protein kinase kinase kinase 16 (MAPKKK16)	MAPK signaling pathway - plant
Zm00001d027335	Zm00001d049722	-2.18661	0.00786008	Cell wall / vacuolar inhibitor of fructosidase 2	AT5G64620.1	cell wall / vacuolar inhibitor of fructosidase 2 (ATC/VIF2, C/VIF2)	SIGNAL
Zm00001d027335	Zm00001d048082	1.57658	0.0220626	MIKC_MADS	Zea mays MADS8	AT1G24260.2	K-box region and MADS-box transcription factor family protein (AGL9, SEP3)
Zm00001d027335	Zm00001d036175	1.34144	0.0038035	GDSL esterase/lipase APG	AT3G16370.1	GDSL-like Lipase/Acylhydrolase superfamily protein	Lipid metabolism
Zm00001d027335	Zm00001d051643	1.31473	0.000480314			AT3G57930.1	rho GTPase-activating gacO-like protein
Zm00001d027335	Zm00001d041830	1.71341	0.013032	Subtilisin inhibitor 1	AT2G38870.1	Serine protease inhibitor potato inhibitor I-type family protein
Zm00001d027335	Zm00001d045302	1.14	0.00262251	znod1;Zea nodulation homolog1:	AT5G45910.1	GDSL-like Lipase/Acylhydrolase superfamily protein	Lipid metabolism
Zm00001d027335	Zm00001d038883	-1.54972	0.0352439	mitogen-activated protein kinase kinase kinase 17/18	AT4G26890.1	mitogen-activated protein kinase kinase kinase 16 (MAPKKK16)	MAPK signaling pathway - plant
Zm00001d027335	Zm00001d028282	1.18097	0.0192251	hydroperoxide dehydratase [EC:4.2.1.92]	AT5G42650.1	allene oxide synthase (AOS, CYP74A, DDE2)	alpha-Linolenic acid metabolism
Zm00001d027335	Zm00001d038460	1.15739	0.0055875	alanine-glyoxylate transaminase / (R)-3-amino-2-methylpropionate-pyruvate transaminase [EC:2.6.1.44 2.6.1.40]	AT3G08860.1	beta-alanine aminotransferase	Alanine, aspartate and glutamate metabolism
Zm00001d027431	Zm00001d048054	1.15736	0.00332852	leucine-rich repeat receptor-like protein kinase family protein	AT1G48480.1	Leucine-rich repeat protein kinase family protein (RKL1)	protein amino acid phosphorylation
Zm00001d027431	Zm00001d030551	1.07121	0.00169673	Protein STRUBBELIG-RECEPTOR FAMILY 7	AT3G14350.3	Leucine-rich repeat protein-STRUBBELIG-receptor family 7 (SRF7)	protein amino acid phosphorylation
Zm00001d027431	Zm00001d046655	1.79308	0.00031792	STRUBBELIG family receptor protein kinase	AT4G22130.1	Leucine-rich repeat protein-STRUBBELIG-receptor family 8 (SRF8)	protein amino acid phosphorylation
Zm00001d027431	Zm00001d043196	2.9	8.36383e-05	DNA glycosylase superfamily protein	AT5G44680.1	DNA glycosylase superfamily protein
Zm00001d027431	Zm00001d046444	1.45067	0.000702215	3-ketoacyl-CoA synthase [EC:2.3.1.199]	AT2G26640.1	3-ketoacyl-CoA synthase 11 (KCS11)	Lipid metabolism
Zm00001d027431	Zm00001d029402	1.74413	0.00200457	bHLH	conserved peptide upstream open reading frame 37	AT3G21330.1	basic helix-loop-helix (bHLH) DNA-binding superfamily protein
Zm00001d027431	Zm00001d047512	1.32084	0.0465533		transcription regulators	AT3G56220.1	transcription regulator
Zm00001d027431	Zm00001d028199	1.92961	8.43056e-07	beta-glucosidase [EC:3.2.1.21]	AT1G26560.1	beta glucosidase 40 (BGLU40)	Phenylpropanoid biosynthesis
Zm00001d027431	Zm00001d047081	2.10624	0.00187514	GATA transcription factor 2	AT3G60530.1	GATA transcription factor 4 (GATA4)	G-protein coupled receptor protein signaling pathway
Zm00001d027431	Zm00001d028725	1.18557	0.00191394	Beta3-glucuronyltransferase	AT2G37090.1	Nucleotide-diphospho-sugar transferases superfamily protein (IRX9)	cell surface proteoglycans
Zm00001d027431	Zm00001d046852	1.1502	0.0301187	Heptahelical transmembrane protein 2	AT4G30850.1	heptahelical transmembrane protein2 (HHP2)	SIGNAL
Zm00001d027431	Zm00001d042499	1.54456	0.00042696	methyltransferase PMT19	AT2G43200.1	S-adenosyl-L-methionine-dependent methyltransferases superfamily protein	protein modification
Zm00001d027431	Zm00001d048993	1.45361	0.00347993	alpha-L-arabinofuranosidase [EC:3.2.1.55]	AT3G10740.1	alpha-L-arabinofuranosidase 1 (ARAF, ARAF1, ASD1, ATASD1)	Amino sugar and nucleotide sugar metabolism
Zm00001d027431	Zm00001d028317	1.00197	0.0134744	Leucine-rich repeat receptor-like serine/threonine-protein kinase BAM3	AT3G49670.1	Leucine-rich receptor-like protein kinase family protein (BAM2)	protein amino acid phosphorylation
Zm00001d027431	Zm00001d052518	1.62989	0.000134593	Pollen Ole e 1 allergen and extensin family protein	AT5G15780.1	Pollen Ole e 1 allergen and extensin family protein	G-protein coupled receptor protein signaling pathway
Zm00001d027431	Zm00001d041853	1.03008	0.00127684	MYB	myb8;myb transcription factor8:	AT4G38620.1	myb domain protein 4 (ATMYB4, MYB4)
Zm00001d027431	Zm00001d030864	1.35266	0.00422848	BTB/POZ domain-containing protein NPY2	AT2G14820.1	Phototropic-responsive NPH3 family protein (NPY2)	SIGNAL
Zm00001d027431	Zm00001d040205	1.77568	2.05401e-05	phospholipase C [EC:3.1.4.3]	AT3G48610.1	non-specific phospholipase C6 (NPC6)	Glycerophospholipid metabolism
Zm00001d027431	Zm00001d048494	1.43995	0.0053723	Hydroxymethylglutaryl-CoA synthase%3B	AT4G11820.2	hydroxymethylglutaryl-CoA synthase (EMB2778, FKP1, HMGS, MVA1)	Lipid metabolism
Zm00001d027431	Zm00001d043741	-1.42791	0.00344233	mitogen-activated protein kinase kinase kinase 17/18	AT4G26890.1	mitogen-activated protein kinase kinase kinase 16 (MAPKKK16)	MAPK signaling pathway - plant
Zm00001d027431	Zm00001d049722	-2.18661	0.00786008	Cell wall / vacuolar inhibitor of fructosidase 2	AT5G64620.1	cell wall / vacuolar inhibitor of fructosidase 2 (ATC/VIF2, C/VIF2)	SIGNAL
Zm00001d027431	Zm00001d048082	1.57658	0.0220626	MIKC_MADS	Zea mays MADS8	AT1G24260.2	K-box region and MADS-box transcription factor family protein (AGL9, SEP3)
Zm00001d027431	Zm00001d036175	1.34144	0.0038035	GDSL esterase/lipase APG	AT3G16370.1	GDSL-like Lipase/Acylhydrolase superfamily protein	Lipid metabolism
Zm00001d027431	Zm00001d051643	1.31473	0.000480314			AT3G57930.1	rho GTPase-activating gacO-like protein
Zm00001d027431	Zm00001d041830	1.71341	0.013032	Subtilisin inhibitor 1	AT2G38870.1	Serine protease inhibitor potato inhibitor I-type family protein
Zm00001d027431	Zm00001d045302	1.14	0.00262251	znod1;Zea nodulation homolog1:	AT5G45910.1	GDSL-like Lipase/Acylhydrolase superfamily protein	Lipid metabolism
Zm00001d027530	Zm00001d031796	-2.67368	0.000648635	ERF	AP2 domain containing protein	AT3G16770.1	ethylene-responsive element binding protein (ATEBP, EBP, ERF72, RAP2.3)
Zm00001d027530	Zm00001d028752	-2.11976	6.54517e-09	Probable protein phosphatase 2C 30	AT2G30020.1	Protein phosphatase 2C family protein	protein amino acid phosphorylation
Zm00001d027530	Zm00001d027929	-1.02319	0.000410971	ERF	Ethylene-responsive transcription	AT1G72360.2	Integrase-type DNA-binding superfamily protein (HRE1)
Zm00001d027530	Zm00001d044300	-1.77992	1.83053e-07	PIF / Ping-Pong family of plant transposases	AT5G12010.1	nuclease	transposable element
Zm00001d027530	Zm00001d033957	-1.52905	1.7719e-05	bHLH	Helix-loop-helix DNA-binding domain containing protein	AT5G43650.1	basic helix-loop-helix (bHLH) DNA-binding superfamily protein (BHLH92)
Zm00001d027530	Zm00001d050247	-1.13921	0.00239481	WRKY	WRKY WRKY69-superfamily of TFs having WRKY and zinc finger domains	AT4G11070.1	WRKY family transcription factor (AtWRKY41, WRKY41)
Zm00001d027530	Zm00001d028941	-1.46742	0.0011046	VQ motif family protein expressed	LOC_Os03g20330.1	VQ domain containing protein putative expressed	growth
Zm00001d027929	Zm00001d031796	-2.67368	0.000648635	ERF	AP2 domain containing protein	AT3G16770.1	ethylene-responsive element binding protein (ATEBP, EBP, ERF72, RAP2.3)
Zm00001d027929	Zm00001d028752	-2.11976	6.54517e-09	Probable protein phosphatase 2C 30	AT2G30020.1	Protein phosphatase 2C family protein	protein amino acid phosphorylation
Zm00001d027929	Zm00001d044300	-1.77992	1.83053e-07	PIF / Ping-Pong family of plant transposases	AT5G12010.1	nuclease	transposable element
Zm00001d027929	Zm00001d033957	-1.52905	1.7719e-05	bHLH	Helix-loop-helix DNA-binding domain containing protein	AT5G43650.1	basic helix-loop-helix (bHLH) DNA-binding superfamily protein (BHLH92)
Zm00001d027929	Zm00001d050247	-1.13921	0.00239481	WRKY	WRKY WRKY69-superfamily of TFs having WRKY and zinc finger domains	AT4G11070.1	WRKY family transcription factor (AtWRKY41, WRKY41)
Zm00001d027929	Zm00001d028017	-1.6389	0.00132009	ERF	Ethylene-responsive transcription factor ERF055	AT4G39780.1	Integrase-type DNA-binding superfamily protein
Zm00001d027929	Zm00001d032265	-1.6162	2.7684e-06	WRKY	WRKY69-superfamily of TFs having WRKY and zinc finger domains	AT4G11070.1	WRKY family transcription factor (AtWRKY41, WRKY41)
Zm00001d027929	Zm00001d038471	-1.41651	0.00017944	U-box domain-containing protein 16	AT5G01830.1	ARM repeat superfamily protein	protein amino acid phosphorylation
Zm00001d027929	Zm00001d047732	-1.33918	8.93954e-05	Probable protein phosphatase 2C 30	AT2G30020.1	Protein phosphatase 2C family protein	protein amino acid phosphorylation
Zm00001d027929	Zm00001d032295	-1.15545	0.000906204	ERF	dbf1;DRE-binding protein 1:	AT1G78080.1	related to AP2 4 (RAP2.4)
Zm00001d027929	Zm00001d051239	-1.22677	0.00717635	ERF	AP2/EREBP transcription factor superfamily protein	AT1G78080.1	related to AP2 4 (RAP2.4)
Zm00001d027929	Zm00001d043877	-1.72367	0.00236839	NAC	NAC domain-containing protein 72	AT1G12260.1	NAC 007 (ANAC007, EMB2749, NAC007, VND4)
Zm00001d027929	Zm00001d036003	-1.24468	0.013745	ERF	dbp4;DRE-binding protein4: AP2/ERF transcription factor;	AT4G25480.1	dehydration response element B1A (ATCBF3, CBF3, DREB1A)
Zm00001d027929	Zm00001d048226	-1.52378	0.000249518	LOC100382983 – uncharacterized LOC100382983	AT1G22470.1	Hypothetical protein
Zm00001d027929	Zm00001d049364	-1.0162	0.00847316	ERF	AP2/EREBP transcription factor superfamily protein	AT3G20310.1	ethylene response factor 7 (ATERF-7, ATERF7, ERF7)
Zm00001d027929	Zm00001d041645	-2.41217	0.00878185
Zm00001d028017	Zm00001d031796	-2.67368	0.000648635	ERF	AP2 domain containing protein	AT3G16770.1	ethylene-responsive element binding protein (ATEBP, EBP, ERF72, RAP2.3)
Zm00001d028017	Zm00001d028752	-2.11976	6.54517e-09	Probable protein phosphatase 2C 30	AT2G30020.1	Protein phosphatase 2C family protein	protein amino acid phosphorylation
Zm00001d028017	Zm00001d044300	-1.77992	1.83053e-07	PIF / Ping-Pong family of plant transposases	AT5G12010.1	nuclease	transposable element
Zm00001d028017	Zm00001d033957	-1.52905	1.7719e-05	bHLH	Helix-loop-helix DNA-binding domain containing protein	AT5G43650.1	basic helix-loop-helix (bHLH) DNA-binding superfamily protein (BHLH92)
Zm00001d028017	Zm00001d032265	-1.6162	2.7684e-06	WRKY	WRKY69-superfamily of TFs having WRKY and zinc finger domains	AT4G11070.1	WRKY family transcription factor (AtWRKY41, WRKY41)
Zm00001d028017	Zm00001d038471	-1.41651	0.00017944	U-box domain-containing protein 16	AT5G01830.1	ARM repeat superfamily protein	protein amino acid phosphorylation
Zm00001d028017	Zm00001d047732	-1.33918	8.93954e-05	Probable protein phosphatase 2C 30	AT2G30020.1	Protein phosphatase 2C family protein	protein amino acid phosphorylation
Zm00001d028017	Zm00001d032295	-1.15545	0.000906204	ERF	dbf1;DRE-binding protein 1:	AT1G78080.1	related to AP2 4 (RAP2.4)
Zm00001d028017	Zm00001d051239	-1.22677	0.00717635	ERF	AP2/EREBP transcription factor superfamily protein	AT1G78080.1	related to AP2 4 (RAP2.4)
Zm00001d028017	Zm00001d043877	-1.72367	0.00236839	NAC	NAC domain-containing protein 72	AT1G12260.1	NAC 007 (ANAC007, EMB2749, NAC007, VND4)
Zm00001d028017	Zm00001d036003	-1.24468	0.013745	ERF	dbp4;DRE-binding protein4: AP2/ERF transcription factor;	AT4G25480.1	dehydration response element B1A (ATCBF3, CBF3, DREB1A)
Zm00001d028017	Zm00001d048226	-1.52378	0.000249518	LOC100382983 – uncharacterized LOC100382983	AT1G22470.1	Hypothetical protein
Zm00001d028199	Zm00001d048054	1.15736	0.00332852	leucine-rich repeat receptor-like protein kinase family protein	AT1G48480.1	Leucine-rich repeat protein kinase family protein (RKL1)	protein amino acid phosphorylation
Zm00001d028199	Zm00001d030551	1.07121	0.00169673	Protein STRUBBELIG-RECEPTOR FAMILY 7	AT3G14350.3	Leucine-rich repeat protein-STRUBBELIG-receptor family 7 (SRF7)	protein amino acid phosphorylation
Zm00001d028199	Zm00001d046655	1.79308	0.00031792	STRUBBELIG family receptor protein kinase	AT4G22130.1	Leucine-rich repeat protein-STRUBBELIG-receptor family 8 (SRF8)	protein amino acid phosphorylation
Zm00001d028199	Zm00001d043196	2.9	8.36383e-05	DNA glycosylase superfamily protein	AT5G44680.1	DNA glycosylase superfamily protein
Zm00001d028199	Zm00001d046444	1.45067	0.000702215	3-ketoacyl-CoA synthase [EC:2.3.1.199]	AT2G26640.1	3-ketoacyl-CoA synthase 11 (KCS11)	Lipid metabolism
Zm00001d028199	Zm00001d029402	1.74413	0.00200457	bHLH	conserved peptide upstream open reading frame 37	AT3G21330.1	basic helix-loop-helix (bHLH) DNA-binding superfamily protein
Zm00001d028199	Zm00001d047512	1.32084	0.0465533		transcription regulators	AT3G56220.1	transcription regulator
Zm00001d028199	Zm00001d047081	2.10624	0.00187514	GATA transcription factor 2	AT3G60530.1	GATA transcription factor 4 (GATA4)	G-protein coupled receptor protein signaling pathway
Zm00001d028199	Zm00001d028725	1.18557	0.00191394	Beta3-glucuronyltransferase	AT2G37090.1	Nucleotide-diphospho-sugar transferases superfamily protein (IRX9)	cell surface proteoglycans
Zm00001d028199	Zm00001d046852	1.1502	0.0301187	Heptahelical transmembrane protein 2	AT4G30850.1	heptahelical transmembrane protein2 (HHP2)	SIGNAL
Zm00001d028199	Zm00001d042499	1.54456	0.00042696	methyltransferase PMT19	AT2G43200.1	S-adenosyl-L-methionine-dependent methyltransferases superfamily protein	protein modification
Zm00001d028199	Zm00001d048993	1.45361	0.00347993	alpha-L-arabinofuranosidase [EC:3.2.1.55]	AT3G10740.1	alpha-L-arabinofuranosidase 1 (ARAF, ARAF1, ASD1, ATASD1)	Amino sugar and nucleotide sugar metabolism
Zm00001d028199	Zm00001d028317	1.00197	0.0134744	Leucine-rich repeat receptor-like serine/threonine-protein kinase BAM3	AT3G49670.1	Leucine-rich receptor-like protein kinase family protein (BAM2)	protein amino acid phosphorylation
Zm00001d028199	Zm00001d052518	1.62989	0.000134593	Pollen Ole e 1 allergen and extensin family protein	AT5G15780.1	Pollen Ole e 1 allergen and extensin family protein	G-protein coupled receptor protein signaling pathway
Zm00001d028199	Zm00001d041853	1.03008	0.00127684	MYB	myb8;myb transcription factor8:	AT4G38620.1	myb domain protein 4 (ATMYB4, MYB4)
Zm00001d028199	Zm00001d030864	1.35266	0.00422848	BTB/POZ domain-containing protein NPY2	AT2G14820.1	Phototropic-responsive NPH3 family protein (NPY2)	SIGNAL
Zm00001d028199	Zm00001d040205	1.77568	2.05401e-05	phospholipase C [EC:3.1.4.3]	AT3G48610.1	non-specific phospholipase C6 (NPC6)	Glycerophospholipid metabolism
Zm00001d028199	Zm00001d048494	1.43995	0.0053723	Hydroxymethylglutaryl-CoA synthase%3B	AT4G11820.2	hydroxymethylglutaryl-CoA synthase (EMB2778, FKP1, HMGS, MVA1)	Lipid metabolism
Zm00001d028199	Zm00001d043741	-1.42791	0.00344233	mitogen-activated protein kinase kinase kinase 17/18	AT4G26890.1	mitogen-activated protein kinase kinase kinase 16 (MAPKKK16)	MAPK signaling pathway - plant
Zm00001d028199	Zm00001d049722	-2.18661	0.00786008	Cell wall / vacuolar inhibitor of fructosidase 2	AT5G64620.1	cell wall / vacuolar inhibitor of fructosidase 2 (ATC/VIF2, C/VIF2)	SIGNAL
Zm00001d028199	Zm00001d048082	1.57658	0.0220626	MIKC_MADS	Zea mays MADS8	AT1G24260.2	K-box region and MADS-box transcription factor family protein (AGL9, SEP3)
Zm00001d028199	Zm00001d036175	1.34144	0.0038035	GDSL esterase/lipase APG	AT3G16370.1	GDSL-like Lipase/Acylhydrolase superfamily protein	Lipid metabolism
Zm00001d028199	Zm00001d051643	1.31473	0.000480314			AT3G57930.1	rho GTPase-activating gacO-like protein
Zm00001d028199	Zm00001d041830	1.71341	0.013032	Subtilisin inhibitor 1	AT2G38870.1	Serine protease inhibitor potato inhibitor I-type family protein
Zm00001d028199	Zm00001d045302	1.14	0.00262251	znod1;Zea nodulation homolog1:	AT5G45910.1	GDSL-like Lipase/Acylhydrolase superfamily protein	Lipid metabolism
Zm00001d028199	Zm00001d038460	1.15739	0.0055875	alanine-glyoxylate transaminase / (R)-3-amino-2-methylpropionate-pyruvate transaminase [EC:2.6.1.44 2.6.1.40]	AT3G08860.1	beta-alanine aminotransferase	Alanine, aspartate and glutamate metabolism
Zm00001d028317	Zm00001d048054	1.15736	0.00332852	leucine-rich repeat receptor-like protein kinase family protein	AT1G48480.1	Leucine-rich repeat protein kinase family protein (RKL1)	protein amino acid phosphorylation
Zm00001d028317	Zm00001d030551	1.07121	0.00169673	Protein STRUBBELIG-RECEPTOR FAMILY 7	AT3G14350.3	Leucine-rich repeat protein-STRUBBELIG-receptor family 7 (SRF7)	protein amino acid phosphorylation
Zm00001d028317	Zm00001d046655	1.79308	0.00031792	STRUBBELIG family receptor protein kinase	AT4G22130.1	Leucine-rich repeat protein-STRUBBELIG-receptor family 8 (SRF8)	protein amino acid phosphorylation
Zm00001d028317	Zm00001d043196	2.9	8.36383e-05	DNA glycosylase superfamily protein	AT5G44680.1	DNA glycosylase superfamily protein
Zm00001d028317	Zm00001d046444	1.45067	0.000702215	3-ketoacyl-CoA synthase [EC:2.3.1.199]	AT2G26640.1	3-ketoacyl-CoA synthase 11 (KCS11)	Lipid metabolism
Zm00001d028317	Zm00001d029402	1.74413	0.00200457	bHLH	conserved peptide upstream open reading frame 37	AT3G21330.1	basic helix-loop-helix (bHLH) DNA-binding superfamily protein
Zm00001d028317	Zm00001d047512	1.32084	0.0465533		transcription regulators	AT3G56220.1	transcription regulator
Zm00001d028317	Zm00001d047081	2.10624	0.00187514	GATA transcription factor 2	AT3G60530.1	GATA transcription factor 4 (GATA4)	G-protein coupled receptor protein signaling pathway
Zm00001d028317	Zm00001d028725	1.18557	0.00191394	Beta3-glucuronyltransferase	AT2G37090.1	Nucleotide-diphospho-sugar transferases superfamily protein (IRX9)	cell surface proteoglycans
Zm00001d028317	Zm00001d046852	1.1502	0.0301187	Heptahelical transmembrane protein 2	AT4G30850.1	heptahelical transmembrane protein2 (HHP2)	SIGNAL
Zm00001d028317	Zm00001d042499	1.54456	0.00042696	methyltransferase PMT19	AT2G43200.1	S-adenosyl-L-methionine-dependent methyltransferases superfamily protein	protein modification
Zm00001d028317	Zm00001d048993	1.45361	0.00347993	alpha-L-arabinofuranosidase [EC:3.2.1.55]	AT3G10740.1	alpha-L-arabinofuranosidase 1 (ARAF, ARAF1, ASD1, ATASD1)	Amino sugar and nucleotide sugar metabolism
Zm00001d028317	Zm00001d052518	1.62989	0.000134593	Pollen Ole e 1 allergen and extensin family protein	AT5G15780.1	Pollen Ole e 1 allergen and extensin family protein	G-protein coupled receptor protein signaling pathway
Zm00001d028317	Zm00001d041853	1.03008	0.00127684	MYB	myb8;myb transcription factor8:	AT4G38620.1	myb domain protein 4 (ATMYB4, MYB4)
Zm00001d028317	Zm00001d030864	1.35266	0.00422848	BTB/POZ domain-containing protein NPY2	AT2G14820.1	Phototropic-responsive NPH3 family protein (NPY2)	SIGNAL
Zm00001d028317	Zm00001d048494	1.43995	0.0053723	Hydroxymethylglutaryl-CoA synthase%3B	AT4G11820.2	hydroxymethylglutaryl-CoA synthase (EMB2778, FKP1, HMGS, MVA1)	Lipid metabolism
Zm00001d028317	Zm00001d043741	-1.42791	0.00344233	mitogen-activated protein kinase kinase kinase 17/18	AT4G26890.1	mitogen-activated protein kinase kinase kinase 16 (MAPKKK16)	MAPK signaling pathway - plant
Zm00001d028317	Zm00001d036175	1.34144	0.0038035	GDSL esterase/lipase APG	AT3G16370.1	GDSL-like Lipase/Acylhydrolase superfamily protein	Lipid metabolism
Zm00001d028447	Zm00001d037542	-1.44274	0.0233801		NAD(P)H dehydrogenase (quinone) [EC:1.6.5.2]	AT5G54500.1	flavodoxin-like quinone reductase 1 (FQR1)
Zm00001d028447	Zm00001d037749	-1.98578	0.00357752	bHLH	HLH DNA-binding domain superfamily protein	AT5G56960.1	basic helix-loop-helix (bHLH) DNA-binding family protein
Zm00001d028447	Zm00001d052189	-1.54712	0.0105245		Putative RING zinc finger domain superfamily protein	AT3G05200.1	RING/U-box superfamily protein (ATL6)
Zm00001d028447	Zm00001d033389	-1.42321	0.00497327	VQ motif family protein	AT4G37710.1	VQ motif-containing protein	growth
Zm00001d028447	Zm00001d029468	-2.58551	2.04104e-07	root-specific kinase 1	AT2G05940.1	Protein kinase superfamily protein	protein amino acid phosphorylation
Zm00001d028447	Zm00001d040094	-1.55543	2.93997e-05	G-type lectin S-receptor-like serine/threonine-protein kinase SD2-5	AT1G66930.1	lectin protein kinase family protein (S-locus )	protein amino acid phosphorylation
Zm00001d028447	Zm00001d038791	-1.06847	0.00330933	leucine-rich repeat receptor-like protein kinase family protein	AT5G25930.1	Leucine-rich repeat protein kinase family protein	protein amino acid phosphorylation
Zm00001d028447	Zm00001d048647	-1.0667	0.017565	MYB	MYB DNA-binding domain superfamily protein	AT1G48000.1	myb domain protein 112 (AtMYB112, MYB112)
Zm00001d028447	Zm00001d043480	-1.07537	0.000572994	Proline-rich receptor-like protein kinase PERK15	AT3G24550.1	proline extensin-like receptor kinase 1 (ATPERK1, PERK1)	G-protein coupled receptor protein signaling pathway
Zm00001d028447	Zm00001d038320	-3.25772	5.10119e-05	ERF	AP2/EREBP transcription factor superfamily protein	AT5G61890.1	Integrase-type DNA-binding superfamily protein
Zm00001d028447	Zm00001d052738	-1.50536	0.0147298	HSF	Heat stress transcription factor B-2b	AT5G62020.1	heat shock transcription factor B2A (AT-HSFB2A, HSFB2A)
Zm00001d028447	Zm00001d043200	-1.37265	0.000205915		AT5G45530.1	transmembrane protein	G-protein coupled receptor protein signaling pathway
Zm00001d028447	Zm00001d045785	-1.87516	3.57231e-06	Leucine-rich repeat receptor-like serine/threonine/tyrosine-protein kinase SOBIR1	AT2G31880.1	Leucine-rich repeat protein kinase family protein	protein amino acid phosphorylation
Zm00001d028447	Zm00001d038503	-1.28133	0.00667002	Leucine-rich repeat protein kinase family protein	AT1G06840.1	Leucine-rich repeat protein kinase family protein	protein amino acid phosphorylation
Zm00001d028447	Zm00001d035542	-1.24933	0.000120783	GPRP	LOC_Os08g28560.1	expressed protein	G-protein coupled receptor protein signaling pathway
Zm00001d028447	Zm00001d036726	-1.12407	0.026569	WRKY	WRKY DNA-binding domain superfamily protein	AT1G80840.1	WRKY DNA-binding protein 40 (ATWRKY40, WRKY40)
Zm00001d028447	Zm00001d042063	-1.38646	0.0442319	LOC103650721 – uncharacterized LOC103650721	AT5G12340.1	DUF4228 domain protein
Zm00001d028725	Zm00001d048054	1.15736	0.00332852	leucine-rich repeat receptor-like protein kinase family protein	AT1G48480.1	Leucine-rich repeat protein kinase family protein (RKL1)	protein amino acid phosphorylation
Zm00001d028725	Zm00001d030551	1.07121	0.00169673	Protein STRUBBELIG-RECEPTOR FAMILY 7	AT3G14350.3	Leucine-rich repeat protein-STRUBBELIG-receptor family 7 (SRF7)	protein amino acid phosphorylation
Zm00001d028725	Zm00001d046655	1.79308	0.00031792	STRUBBELIG family receptor protein kinase	AT4G22130.1	Leucine-rich repeat protein-STRUBBELIG-receptor family 8 (SRF8)	protein amino acid phosphorylation
Zm00001d028725	Zm00001d043196	2.9	8.36383e-05	DNA glycosylase superfamily protein	AT5G44680.1	DNA glycosylase superfamily protein
Zm00001d028725	Zm00001d046444	1.45067	0.000702215	3-ketoacyl-CoA synthase [EC:2.3.1.199]	AT2G26640.1	3-ketoacyl-CoA synthase 11 (KCS11)	Lipid metabolism
Zm00001d028725	Zm00001d029402	1.74413	0.00200457	bHLH	conserved peptide upstream open reading frame 37	AT3G21330.1	basic helix-loop-helix (bHLH) DNA-binding superfamily protein
Zm00001d028725	Zm00001d047512	1.32084	0.0465533		transcription regulators	AT3G56220.1	transcription regulator
Zm00001d028725	Zm00001d047081	2.10624	0.00187514	GATA transcription factor 2	AT3G60530.1	GATA transcription factor 4 (GATA4)	G-protein coupled receptor protein signaling pathway
Zm00001d028725	Zm00001d046852	1.1502	0.0301187	Heptahelical transmembrane protein 2	AT4G30850.1	heptahelical transmembrane protein2 (HHP2)	SIGNAL
Zm00001d028725	Zm00001d042499	1.54456	0.00042696	methyltransferase PMT19	AT2G43200.1	S-adenosyl-L-methionine-dependent methyltransferases superfamily protein	protein modification
Zm00001d028725	Zm00001d048993	1.45361	0.00347993	alpha-L-arabinofuranosidase [EC:3.2.1.55]	AT3G10740.1	alpha-L-arabinofuranosidase 1 (ARAF, ARAF1, ASD1, ATASD1)	Amino sugar and nucleotide sugar metabolism
Zm00001d028725	Zm00001d052518	1.62989	0.000134593	Pollen Ole e 1 allergen and extensin family protein	AT5G15780.1	Pollen Ole e 1 allergen and extensin family protein	G-protein coupled receptor protein signaling pathway
Zm00001d028725	Zm00001d041853	1.03008	0.00127684	MYB	myb8;myb transcription factor8:	AT4G38620.1	myb domain protein 4 (ATMYB4, MYB4)
Zm00001d028725	Zm00001d030864	1.35266	0.00422848	BTB/POZ domain-containing protein NPY2	AT2G14820.1	Phototropic-responsive NPH3 family protein (NPY2)	SIGNAL
Zm00001d028725	Zm00001d048494	1.43995	0.0053723	Hydroxymethylglutaryl-CoA synthase%3B	AT4G11820.2	hydroxymethylglutaryl-CoA synthase (EMB2778, FKP1, HMGS, MVA1)	Lipid metabolism
Zm00001d028725	Zm00001d043741	-1.42791	0.00344233	mitogen-activated protein kinase kinase kinase 17/18	AT4G26890.1	mitogen-activated protein kinase kinase kinase 16 (MAPKKK16)	MAPK signaling pathway - plant
Zm00001d028725	Zm00001d036175	1.34144	0.0038035	GDSL esterase/lipase APG	AT3G16370.1	GDSL-like Lipase/Acylhydrolase superfamily protein	Lipid metabolism
Zm00001d028725	Zm00001d040205	1.77568	2.05401e-05	phospholipase C [EC:3.1.4.3]	AT3G48610.1	non-specific phospholipase C6 (NPC6)	Glycerophospholipid metabolism
Zm00001d028725	Zm00001d048082	1.57658	0.0220626	MIKC_MADS	Zea mays MADS8	AT1G24260.2	K-box region and MADS-box transcription factor family protein (AGL9, SEP3)
Zm00001d028725	Zm00001d051643	1.31473	0.000480314			AT3G57930.1	rho GTPase-activating gacO-like protein
Zm00001d028725	Zm00001d045302	1.14	0.00262251	znod1;Zea nodulation homolog1:	AT5G45910.1	GDSL-like Lipase/Acylhydrolase superfamily protein	Lipid metabolism
Zm00001d028725	Zm00001d041827	2.1394	0.0114093	peroxiredoxin 6 [EC:1.11.1.7 1.11.1.27 3.1.1.-]	AT1G77100.1	Peroxidase superfamily protein	Antioxidant
Zm00001d028725	Zm00001d031732	1.38486	2.18136e-07	BAG family molecular chaperone regulator 1	AT5G07220.1	BCL-2-associated athanogene 3 (ATBAG3, BAG3)	protein amino acid phosphorylation
Zm00001d028752	Zm00001d031796	-2.67368	0.000648635	ERF	AP2 domain containing protein	AT3G16770.1	ethylene-responsive element binding protein (ATEBP, EBP, ERF72, RAP2.3)
Zm00001d028752	Zm00001d044300	-1.77992	1.83053e-07	PIF / Ping-Pong family of plant transposases	AT5G12010.1	nuclease	transposable element
Zm00001d028752	Zm00001d033957	-1.52905	1.7719e-05	bHLH	Helix-loop-helix DNA-binding domain containing protein	AT5G43650.1	basic helix-loop-helix (bHLH) DNA-binding superfamily protein (BHLH92)
Zm00001d028752	Zm00001d032265	-1.6162	2.7684e-06	WRKY	WRKY69-superfamily of TFs having WRKY and zinc finger domains	AT4G11070.1	WRKY family transcription factor (AtWRKY41, WRKY41)
Zm00001d028752	Zm00001d038471	-1.41651	0.00017944	U-box domain-containing protein 16	AT5G01830.1	ARM repeat superfamily protein	protein amino acid phosphorylation
Zm00001d028752	Zm00001d047732	-1.33918	8.93954e-05	Probable protein phosphatase 2C 30	AT2G30020.1	Protein phosphatase 2C family protein	protein amino acid phosphorylation
Zm00001d028752	Zm00001d032295	-1.15545	0.000906204	ERF	dbf1;DRE-binding protein 1:	AT1G78080.1	related to AP2 4 (RAP2.4)
Zm00001d028752	Zm00001d051239	-1.22677	0.00717635	ERF	AP2/EREBP transcription factor superfamily protein	AT1G78080.1	related to AP2 4 (RAP2.4)
Zm00001d028752	Zm00001d043877	-1.72367	0.00236839	NAC	NAC domain-containing protein 72	AT1G12260.1	NAC 007 (ANAC007, EMB2749, NAC007, VND4)
Zm00001d028752	Zm00001d036003	-1.24468	0.013745	ERF	dbp4;DRE-binding protein4: AP2/ERF transcription factor;	AT4G25480.1	dehydration response element B1A (ATCBF3, CBF3, DREB1A)
Zm00001d028752	Zm00001d048226	-1.52378	0.000249518	LOC100382983 – uncharacterized LOC100382983	AT1G22470.1	Hypothetical protein
Zm00001d028752	Zm00001d050247	-1.13921	0.00239481	WRKY	WRKY WRKY69-superfamily of TFs having WRKY and zinc finger domains	AT4G11070.1	WRKY family transcription factor (AtWRKY41, WRKY41)
Zm00001d028752	Zm00001d049364	-1.0162	0.00847316	ERF	AP2/EREBP transcription factor superfamily protein	AT3G20310.1	ethylene response factor 7 (ATERF-7, ATERF7, ERF7)
Zm00001d028752	Zm00001d041645	-2.41217	0.00878185
Zm00001d028752	Zm00001d028941	-1.46742	0.0011046	VQ motif family protein expressed	LOC_Os03g20330.1	VQ domain containing protein putative expressed	growth
Zm00001d028752	Zm00001d037407	-2.24223	0.00851644		LOC_Os08g06620.1	DNA polymerase delta subunit 4 family putative expressed	Base excision repair
Zm00001d028941	Zm00001d031796	-2.67368	0.000648635	ERF	AP2 domain containing protein	AT3G16770.1	ethylene-responsive element binding protein (ATEBP, EBP, ERF72, RAP2.3)
Zm00001d028941	Zm00001d044300	-1.77992	1.83053e-07	PIF / Ping-Pong family of plant transposases	AT5G12010.1	nuclease	transposable element
Zm00001d028941	Zm00001d033957	-1.52905	1.7719e-05	bHLH	Helix-loop-helix DNA-binding domain containing protein	AT5G43650.1	basic helix-loop-helix (bHLH) DNA-binding superfamily protein (BHLH92)
Zm00001d028941	Zm00001d050247	-1.13921	0.00239481	WRKY	WRKY WRKY69-superfamily of TFs having WRKY and zinc finger domains	AT4G11070.1	WRKY family transcription factor (AtWRKY41, WRKY41)
Zm00001d029402	Zm00001d048054	1.15736	0.00332852	leucine-rich repeat receptor-like protein kinase family protein	AT1G48480.1	Leucine-rich repeat protein kinase family protein (RKL1)	protein amino acid phosphorylation
Zm00001d029402	Zm00001d030551	1.07121	0.00169673	Protein STRUBBELIG-RECEPTOR FAMILY 7	AT3G14350.3	Leucine-rich repeat protein-STRUBBELIG-receptor family 7 (SRF7)	protein amino acid phosphorylation
Zm00001d029402	Zm00001d046655	1.79308	0.00031792	STRUBBELIG family receptor protein kinase	AT4G22130.1	Leucine-rich repeat protein-STRUBBELIG-receptor family 8 (SRF8)	protein amino acid phosphorylation
Zm00001d029402	Zm00001d043196	2.9	8.36383e-05	DNA glycosylase superfamily protein	AT5G44680.1	DNA glycosylase superfamily protein
Zm00001d029402	Zm00001d046444	1.45067	0.000702215	3-ketoacyl-CoA synthase [EC:2.3.1.199]	AT2G26640.1	3-ketoacyl-CoA synthase 11 (KCS11)	Lipid metabolism
Zm00001d029402	Zm00001d047512	1.32084	0.0465533		transcription regulators	AT3G56220.1	transcription regulator
Zm00001d029402	Zm00001d047081	2.10624	0.00187514	GATA transcription factor 2	AT3G60530.1	GATA transcription factor 4 (GATA4)	G-protein coupled receptor protein signaling pathway
Zm00001d029402	Zm00001d046852	1.1502	0.0301187	Heptahelical transmembrane protein 2	AT4G30850.1	heptahelical transmembrane protein2 (HHP2)	SIGNAL
Zm00001d029402	Zm00001d042499	1.54456	0.00042696	methyltransferase PMT19	AT2G43200.1	S-adenosyl-L-methionine-dependent methyltransferases superfamily protein	protein modification
Zm00001d029402	Zm00001d048993	1.45361	0.00347993	alpha-L-arabinofuranosidase [EC:3.2.1.55]	AT3G10740.1	alpha-L-arabinofuranosidase 1 (ARAF, ARAF1, ASD1, ATASD1)	Amino sugar and nucleotide sugar metabolism
Zm00001d029402	Zm00001d052518	1.62989	0.000134593	Pollen Ole e 1 allergen and extensin family protein	AT5G15780.1	Pollen Ole e 1 allergen and extensin family protein	G-protein coupled receptor protein signaling pathway
Zm00001d029402	Zm00001d041853	1.03008	0.00127684	MYB	myb8;myb transcription factor8:	AT4G38620.1	myb domain protein 4 (ATMYB4, MYB4)
Zm00001d029402	Zm00001d030864	1.35266	0.00422848	BTB/POZ domain-containing protein NPY2	AT2G14820.1	Phototropic-responsive NPH3 family protein (NPY2)	SIGNAL
Zm00001d029402	Zm00001d048494	1.43995	0.0053723	Hydroxymethylglutaryl-CoA synthase%3B	AT4G11820.2	hydroxymethylglutaryl-CoA synthase (EMB2778, FKP1, HMGS, MVA1)	Lipid metabolism
Zm00001d029402	Zm00001d043741	-1.42791	0.00344233	mitogen-activated protein kinase kinase kinase 17/18	AT4G26890.1	mitogen-activated protein kinase kinase kinase 16 (MAPKKK16)	MAPK signaling pathway - plant
Zm00001d029402	Zm00001d036175	1.34144	0.0038035	GDSL esterase/lipase APG	AT3G16370.1	GDSL-like Lipase/Acylhydrolase superfamily protein	Lipid metabolism
Zm00001d029402	Zm00001d040205	1.77568	2.05401e-05	phospholipase C [EC:3.1.4.3]	AT3G48610.1	non-specific phospholipase C6 (NPC6)	Glycerophospholipid metabolism
Zm00001d029402	Zm00001d048082	1.57658	0.0220626	MIKC_MADS	Zea mays MADS8	AT1G24260.2	K-box region and MADS-box transcription factor family protein (AGL9, SEP3)
Zm00001d029402	Zm00001d049722	-2.18661	0.00786008	Cell wall / vacuolar inhibitor of fructosidase 2	AT5G64620.1	cell wall / vacuolar inhibitor of fructosidase 2 (ATC/VIF2, C/VIF2)	SIGNAL
Zm00001d029468	Zm00001d037542	-1.44274	0.0233801		NAD(P)H dehydrogenase (quinone) [EC:1.6.5.2]	AT5G54500.1	flavodoxin-like quinone reductase 1 (FQR1)
Zm00001d029468	Zm00001d037749	-1.98578	0.00357752	bHLH	HLH DNA-binding domain superfamily protein	AT5G56960.1	basic helix-loop-helix (bHLH) DNA-binding family protein
Zm00001d029468	Zm00001d052189	-1.54712	0.0105245		Putative RING zinc finger domain superfamily protein	AT3G05200.1	RING/U-box superfamily protein (ATL6)
Zm00001d029468	Zm00001d033389	-1.42321	0.00497327	VQ motif family protein	AT4G37710.1	VQ motif-containing protein	growth
Zm00001d029468	Zm00001d040094	-1.55543	2.93997e-05	G-type lectin S-receptor-like serine/threonine-protein kinase SD2-5	AT1G66930.1	lectin protein kinase family protein (S-locus )	protein amino acid phosphorylation
Zm00001d029468	Zm00001d038791	-1.06847	0.00330933	leucine-rich repeat receptor-like protein kinase family protein	AT5G25930.1	Leucine-rich repeat protein kinase family protein	protein amino acid phosphorylation
Zm00001d029468	Zm00001d048647	-1.0667	0.017565	MYB	MYB DNA-binding domain superfamily protein	AT1G48000.1	myb domain protein 112 (AtMYB112, MYB112)
Zm00001d029468	Zm00001d043480	-1.07537	0.000572994	Proline-rich receptor-like protein kinase PERK15	AT3G24550.1	proline extensin-like receptor kinase 1 (ATPERK1, PERK1)	G-protein coupled receptor protein signaling pathway
Zm00001d029468	Zm00001d038320	-3.25772	5.10119e-05	ERF	AP2/EREBP transcription factor superfamily protein	AT5G61890.1	Integrase-type DNA-binding superfamily protein
Zm00001d029468	Zm00001d052738	-1.50536	0.0147298	HSF	Heat stress transcription factor B-2b	AT5G62020.1	heat shock transcription factor B2A (AT-HSFB2A, HSFB2A)
Zm00001d029468	Zm00001d043200	-1.37265	0.000205915		AT5G45530.1	transmembrane protein	G-protein coupled receptor protein signaling pathway
Zm00001d029468	Zm00001d038503	-1.28133	0.00667002	Leucine-rich repeat protein kinase family protein	AT1G06840.1	Leucine-rich repeat protein kinase family protein	protein amino acid phosphorylation
Zm00001d029468	Zm00001d035542	-1.24933	0.000120783	GPRP	LOC_Os08g28560.1	expressed protein	G-protein coupled receptor protein signaling pathway
Zm00001d029468	Zm00001d042063	-1.38646	0.0442319	LOC103650721 – uncharacterized LOC103650721	AT5G12340.1	DUF4228 domain protein
Zm00001d030551	Zm00001d048054	1.15736	0.00332852	leucine-rich repeat receptor-like protein kinase family protein	AT1G48480.1	Leucine-rich repeat protein kinase family protein (RKL1)	protein amino acid phosphorylation
Zm00001d030551	Zm00001d046655	1.79308	0.00031792	STRUBBELIG family receptor protein kinase	AT4G22130.1	Leucine-rich repeat protein-STRUBBELIG-receptor family 8 (SRF8)	protein amino acid phosphorylation
Zm00001d030551	Zm00001d043196	2.9	8.36383e-05	DNA glycosylase superfamily protein	AT5G44680.1	DNA glycosylase superfamily protein
Zm00001d030551	Zm00001d046444	1.45067	0.000702215	3-ketoacyl-CoA synthase [EC:2.3.1.199]	AT2G26640.1	3-ketoacyl-CoA synthase 11 (KCS11)	Lipid metabolism
Zm00001d030551	Zm00001d047512	1.32084	0.0465533		transcription regulators	AT3G56220.1	transcription regulator
Zm00001d030551	Zm00001d047081	2.10624	0.00187514	GATA transcription factor 2	AT3G60530.1	GATA transcription factor 4 (GATA4)	G-protein coupled receptor protein signaling pathway
Zm00001d030551	Zm00001d046852	1.1502	0.0301187	Heptahelical transmembrane protein 2	AT4G30850.1	heptahelical transmembrane protein2 (HHP2)	SIGNAL
Zm00001d030551	Zm00001d042499	1.54456	0.00042696	methyltransferase PMT19	AT2G43200.1	S-adenosyl-L-methionine-dependent methyltransferases superfamily protein	protein modification
Zm00001d030551	Zm00001d048993	1.45361	0.00347993	alpha-L-arabinofuranosidase [EC:3.2.1.55]	AT3G10740.1	alpha-L-arabinofuranosidase 1 (ARAF, ARAF1, ASD1, ATASD1)	Amino sugar and nucleotide sugar metabolism
Zm00001d030551	Zm00001d052518	1.62989	0.000134593	Pollen Ole e 1 allergen and extensin family protein	AT5G15780.1	Pollen Ole e 1 allergen and extensin family protein	G-protein coupled receptor protein signaling pathway
Zm00001d030551	Zm00001d041853	1.03008	0.00127684	MYB	myb8;myb transcription factor8:	AT4G38620.1	myb domain protein 4 (ATMYB4, MYB4)
Zm00001d030551	Zm00001d030864	1.35266	0.00422848	BTB/POZ domain-containing protein NPY2	AT2G14820.1	Phototropic-responsive NPH3 family protein (NPY2)	SIGNAL
Zm00001d030551	Zm00001d048494	1.43995	0.0053723	Hydroxymethylglutaryl-CoA synthase%3B	AT4G11820.2	hydroxymethylglutaryl-CoA synthase (EMB2778, FKP1, HMGS, MVA1)	Lipid metabolism
Zm00001d030551	Zm00001d043741	-1.42791	0.00344233	mitogen-activated protein kinase kinase kinase 17/18	AT4G26890.1	mitogen-activated protein kinase kinase kinase 16 (MAPKKK16)	MAPK signaling pathway - plant
Zm00001d030551	Zm00001d036175	1.34144	0.0038035	GDSL esterase/lipase APG	AT3G16370.1	GDSL-like Lipase/Acylhydrolase superfamily protein	Lipid metabolism
Zm00001d030551	Zm00001d040205	1.77568	2.05401e-05	phospholipase C [EC:3.1.4.3]	AT3G48610.1	non-specific phospholipase C6 (NPC6)	Glycerophospholipid metabolism
Zm00001d030551	Zm00001d048082	1.57658	0.0220626	MIKC_MADS	Zea mays MADS8	AT1G24260.2	K-box region and MADS-box transcription factor family protein (AGL9, SEP3)
Zm00001d030551	Zm00001d049722	-2.18661	0.00786008	Cell wall / vacuolar inhibitor of fructosidase 2	AT5G64620.1	cell wall / vacuolar inhibitor of fructosidase 2 (ATC/VIF2, C/VIF2)	SIGNAL
Zm00001d030551	Zm00001d051643	1.31473	0.000480314			AT3G57930.1	rho GTPase-activating gacO-like protein
Zm00001d030551	Zm00001d045302	1.14	0.00262251	znod1;Zea nodulation homolog1:	AT5G45910.1	GDSL-like Lipase/Acylhydrolase superfamily protein	Lipid metabolism
Zm00001d030551	Zm00001d041830	1.71341	0.013032	Subtilisin inhibitor 1	AT2G38870.1	Serine protease inhibitor potato inhibitor I-type family protein
Zm00001d030864	Zm00001d048054	1.15736	0.00332852	leucine-rich repeat receptor-like protein kinase family protein	AT1G48480.1	Leucine-rich repeat protein kinase family protein (RKL1)	protein amino acid phosphorylation
Zm00001d030864	Zm00001d046655	1.79308	0.00031792	STRUBBELIG family receptor protein kinase	AT4G22130.1	Leucine-rich repeat protein-STRUBBELIG-receptor family 8 (SRF8)	protein amino acid phosphorylation
Zm00001d030864	Zm00001d043196	2.9	8.36383e-05	DNA glycosylase superfamily protein	AT5G44680.1	DNA glycosylase superfamily protein
Zm00001d030864	Zm00001d046444	1.45067	0.000702215	3-ketoacyl-CoA synthase [EC:2.3.1.199]	AT2G26640.1	3-ketoacyl-CoA synthase 11 (KCS11)	Lipid metabolism
Zm00001d030864	Zm00001d047512	1.32084	0.0465533		transcription regulators	AT3G56220.1	transcription regulator
Zm00001d030864	Zm00001d047081	2.10624	0.00187514	GATA transcription factor 2	AT3G60530.1	GATA transcription factor 4 (GATA4)	G-protein coupled receptor protein signaling pathway
Zm00001d030864	Zm00001d046852	1.1502	0.0301187	Heptahelical transmembrane protein 2	AT4G30850.1	heptahelical transmembrane protein2 (HHP2)	SIGNAL
Zm00001d030864	Zm00001d042499	1.54456	0.00042696	methyltransferase PMT19	AT2G43200.1	S-adenosyl-L-methionine-dependent methyltransferases superfamily protein	protein modification
Zm00001d030864	Zm00001d048993	1.45361	0.00347993	alpha-L-arabinofuranosidase [EC:3.2.1.55]	AT3G10740.1	alpha-L-arabinofuranosidase 1 (ARAF, ARAF1, ASD1, ATASD1)	Amino sugar and nucleotide sugar metabolism
Zm00001d031796	Zm00001d044300	-1.77992	1.83053e-07	PIF / Ping-Pong family of plant transposases	AT5G12010.1	nuclease	transposable element
Zm00001d031796	Zm00001d033957	-1.52905	1.7719e-05	bHLH	Helix-loop-helix DNA-binding domain containing protein	AT5G43650.1	basic helix-loop-helix (bHLH) DNA-binding superfamily protein (BHLH92)
Zm00001d031796	Zm00001d050247	-1.13921	0.00239481	WRKY	WRKY WRKY69-superfamily of TFs having WRKY and zinc finger domains	AT4G11070.1	WRKY family transcription factor (AtWRKY41, WRKY41)
Zm00001d031796	Zm00001d032265	-1.6162	2.7684e-06	WRKY	WRKY69-superfamily of TFs having WRKY and zinc finger domains	AT4G11070.1	WRKY family transcription factor (AtWRKY41, WRKY41)
Zm00001d031796	Zm00001d038471	-1.41651	0.00017944	U-box domain-containing protein 16	AT5G01830.1	ARM repeat superfamily protein	protein amino acid phosphorylation
Zm00001d031796	Zm00001d047732	-1.33918	8.93954e-05	Probable protein phosphatase 2C 30	AT2G30020.1	Protein phosphatase 2C family protein	protein amino acid phosphorylation
Zm00001d031796	Zm00001d032295	-1.15545	0.000906204	ERF	dbf1;DRE-binding protein 1:	AT1G78080.1	related to AP2 4 (RAP2.4)
Zm00001d031796	Zm00001d051239	-1.22677	0.00717635	ERF	AP2/EREBP transcription factor superfamily protein	AT1G78080.1	related to AP2 4 (RAP2.4)
Zm00001d031796	Zm00001d043877	-1.72367	0.00236839	NAC	NAC domain-containing protein 72	AT1G12260.1	NAC 007 (ANAC007, EMB2749, NAC007, VND4)
Zm00001d031796	Zm00001d036003	-1.24468	0.013745	ERF	dbp4;DRE-binding protein4: AP2/ERF transcription factor;	AT4G25480.1	dehydration response element B1A (ATCBF3, CBF3, DREB1A)
Zm00001d031796	Zm00001d048226	-1.52378	0.000249518	LOC100382983 – uncharacterized LOC100382983	AT1G22470.1	Hypothetical protein
Zm00001d031796	Zm00001d049364	-1.0162	0.00847316	ERF	AP2/EREBP transcription factor superfamily protein	AT3G20310.1	ethylene response factor 7 (ATERF-7, ATERF7, ERF7)
Zm00001d032265	Zm00001d044300	-1.77992	1.83053e-07	PIF / Ping-Pong family of plant transposases	AT5G12010.1	nuclease	transposable element
Zm00001d032265	Zm00001d033957	-1.52905	1.7719e-05	bHLH	Helix-loop-helix DNA-binding domain containing protein	AT5G43650.1	basic helix-loop-helix (bHLH) DNA-binding superfamily protein (BHLH92)
Zm00001d032265	Zm00001d050247	-1.13921	0.00239481	WRKY	WRKY WRKY69-superfamily of TFs having WRKY and zinc finger domains	AT4G11070.1	WRKY family transcription factor (AtWRKY41, WRKY41)
Zm00001d032265	Zm00001d038471	-1.41651	0.00017944	U-box domain-containing protein 16	AT5G01830.1	ARM repeat superfamily protein	protein amino acid phosphorylation
Zm00001d032265	Zm00001d047732	-1.33918	8.93954e-05	Probable protein phosphatase 2C 30	AT2G30020.1	Protein phosphatase 2C family protein	protein amino acid phosphorylation
Zm00001d032265	Zm00001d032295	-1.15545	0.000906204	ERF	dbf1;DRE-binding protein 1:	AT1G78080.1	related to AP2 4 (RAP2.4)
Zm00001d032265	Zm00001d051239	-1.22677	0.00717635	ERF	AP2/EREBP transcription factor superfamily protein	AT1G78080.1	related to AP2 4 (RAP2.4)
Zm00001d032265	Zm00001d043877	-1.72367	0.00236839	NAC	NAC domain-containing protein 72	AT1G12260.1	NAC 007 (ANAC007, EMB2749, NAC007, VND4)
Zm00001d032265	Zm00001d036003	-1.24468	0.013745	ERF	dbp4;DRE-binding protein4: AP2/ERF transcription factor;	AT4G25480.1	dehydration response element B1A (ATCBF3, CBF3, DREB1A)
Zm00001d032265	Zm00001d045785	-1.87516	3.57231e-06	Leucine-rich repeat receptor-like serine/threonine/tyrosine-protein kinase SOBIR1	AT2G31880.1	Leucine-rich repeat protein kinase family protein	protein amino acid phosphorylation
Zm00001d032295	Zm00001d044300	-1.77992	1.83053e-07	PIF / Ping-Pong family of plant transposases	AT5G12010.1	nuclease	transposable element
Zm00001d032295	Zm00001d033957	-1.52905	1.7719e-05	bHLH	Helix-loop-helix DNA-binding domain containing protein	AT5G43650.1	basic helix-loop-helix (bHLH) DNA-binding superfamily protein (BHLH92)
Zm00001d032295	Zm00001d038471	-1.41651	0.00017944	U-box domain-containing protein 16	AT5G01830.1	ARM repeat superfamily protein	protein amino acid phosphorylation
Zm00001d032295	Zm00001d047732	-1.33918	8.93954e-05	Probable protein phosphatase 2C 30	AT2G30020.1	Protein phosphatase 2C family protein	protein amino acid phosphorylation
Zm00001d032295	Zm00001d051239	-1.22677	0.00717635	ERF	AP2/EREBP transcription factor superfamily protein	AT1G78080.1	related to AP2 4 (RAP2.4)
Zm00001d032295	Zm00001d043877	-1.72367	0.00236839	NAC	NAC domain-containing protein 72	AT1G12260.1	NAC 007 (ANAC007, EMB2749, NAC007, VND4)
Zm00001d032295	Zm00001d036003	-1.24468	0.013745	ERF	dbp4;DRE-binding protein4: AP2/ERF transcription factor;	AT4G25480.1	dehydration response element B1A (ATCBF3, CBF3, DREB1A)
Zm00001d032295	Zm00001d048226	-1.52378	0.000249518	LOC100382983 – uncharacterized LOC100382983	AT1G22470.1	Hypothetical protein
Zm00001d032295	Zm00001d049364	-1.0162	0.00847316	ERF	AP2/EREBP transcription factor superfamily protein	AT3G20310.1	ethylene response factor 7 (ATERF-7, ATERF7, ERF7)
Zm00001d032295	Zm00001d038883	-1.54972	0.0352439	mitogen-activated protein kinase kinase kinase 17/18	AT4G26890.1	mitogen-activated protein kinase kinase kinase 16 (MAPKKK16)	MAPK signaling pathway - plant
Zm00001d033389	Zm00001d045785	-1.87516	3.57231e-06	Leucine-rich repeat receptor-like serine/threonine/tyrosine-protein kinase SOBIR1	AT2G31880.1	Leucine-rich repeat protein kinase family protein	protein amino acid phosphorylation
Zm00001d033389	Zm00001d037542	-1.44274	0.0233801		NAD(P)H dehydrogenase (quinone) [EC:1.6.5.2]	AT5G54500.1	flavodoxin-like quinone reductase 1 (FQR1)
Zm00001d033389	Zm00001d037749	-1.98578	0.00357752	bHLH	HLH DNA-binding domain superfamily protein	AT5G56960.1	basic helix-loop-helix (bHLH) DNA-binding family protein
Zm00001d033389	Zm00001d052189	-1.54712	0.0105245		Putative RING zinc finger domain superfamily protein	AT3G05200.1	RING/U-box superfamily protein (ATL6)
Zm00001d033389	Zm00001d040094	-1.55543	2.93997e-05	G-type lectin S-receptor-like serine/threonine-protein kinase SD2-5	AT1G66930.1	lectin protein kinase family protein (S-locus )	protein amino acid phosphorylation
Zm00001d033389	Zm00001d038791	-1.06847	0.00330933	leucine-rich repeat receptor-like protein kinase family protein	AT5G25930.1	Leucine-rich repeat protein kinase family protein	protein amino acid phosphorylation
Zm00001d033389	Zm00001d048647	-1.0667	0.017565	MYB	MYB DNA-binding domain superfamily protein	AT1G48000.1	myb domain protein 112 (AtMYB112, MYB112)
Zm00001d033389	Zm00001d043480	-1.07537	0.000572994	Proline-rich receptor-like protein kinase PERK15	AT3G24550.1	proline extensin-like receptor kinase 1 (ATPERK1, PERK1)	G-protein coupled receptor protein signaling pathway
Zm00001d033389	Zm00001d038320	-3.25772	5.10119e-05	ERF	AP2/EREBP transcription factor superfamily protein	AT5G61890.1	Integrase-type DNA-binding superfamily protein
Zm00001d033389	Zm00001d052738	-1.50536	0.0147298	HSF	Heat stress transcription factor B-2b	AT5G62020.1	heat shock transcription factor B2A (AT-HSFB2A, HSFB2A)
Zm00001d033389	Zm00001d043200	-1.37265	0.000205915		AT5G45530.1	transmembrane protein	G-protein coupled receptor protein signaling pathway
Zm00001d033389	Zm00001d038503	-1.28133	0.00667002	Leucine-rich repeat protein kinase family protein	AT1G06840.1	Leucine-rich repeat protein kinase family protein	protein amino acid phosphorylation
Zm00001d033389	Zm00001d035542	-1.24933	0.000120783	GPRP	LOC_Os08g28560.1	expressed protein	G-protein coupled receptor protein signaling pathway
Zm00001d033389	Zm00001d042063	-1.38646	0.0442319	LOC103650721 – uncharacterized LOC103650721	AT5G12340.1	DUF4228 domain protein
Zm00001d033389	Zm00001d036726	-1.12407	0.026569	WRKY	WRKY DNA-binding domain superfamily protein	AT1G80840.1	WRKY DNA-binding protein 40 (ATWRKY40, WRKY40)
Zm00001d033957	Zm00001d044300	-1.77992	1.83053e-07	PIF / Ping-Pong family of plant transposases	AT5G12010.1	nuclease	transposable element
Zm00001d033957	Zm00001d038471	-1.41651	0.00017944	U-box domain-containing protein 16	AT5G01830.1	ARM repeat superfamily protein	protein amino acid phosphorylation
Zm00001d033957	Zm00001d047732	-1.33918	8.93954e-05	Probable protein phosphatase 2C 30	AT2G30020.1	Protein phosphatase 2C family protein	protein amino acid phosphorylation
Zm00001d033957	Zm00001d051239	-1.22677	0.00717635	ERF	AP2/EREBP transcription factor superfamily protein	AT1G78080.1	related to AP2 4 (RAP2.4)
Zm00001d033957	Zm00001d043877	-1.72367	0.00236839	NAC	NAC domain-containing protein 72	AT1G12260.1	NAC 007 (ANAC007, EMB2749, NAC007, VND4)
Zm00001d033957	Zm00001d036003	-1.24468	0.013745	ERF	dbp4;DRE-binding protein4: AP2/ERF transcription factor;	AT4G25480.1	dehydration response element B1A (ATCBF3, CBF3, DREB1A)
Zm00001d033957	Zm00001d048226	-1.52378	0.000249518	LOC100382983 – uncharacterized LOC100382983	AT1G22470.1	Hypothetical protein
Zm00001d033957	Zm00001d050247	-1.13921	0.00239481	WRKY	WRKY WRKY69-superfamily of TFs having WRKY and zinc finger domains	AT4G11070.1	WRKY family transcription factor (AtWRKY41, WRKY41)
Zm00001d035542	Zm00001d037542	-1.44274	0.0233801		NAD(P)H dehydrogenase (quinone) [EC:1.6.5.2]	AT5G54500.1	flavodoxin-like quinone reductase 1 (FQR1)
Zm00001d035542	Zm00001d037749	-1.98578	0.00357752	bHLH	HLH DNA-binding domain superfamily protein	AT5G56960.1	basic helix-loop-helix (bHLH) DNA-binding family protein
Zm00001d035542	Zm00001d052189	-1.54712	0.0105245		Putative RING zinc finger domain superfamily protein	AT3G05200.1	RING/U-box superfamily protein (ATL6)
Zm00001d035542	Zm00001d040094	-1.55543	2.93997e-05	G-type lectin S-receptor-like serine/threonine-protein kinase SD2-5	AT1G66930.1	lectin protein kinase family protein (S-locus )	protein amino acid phosphorylation
Zm00001d035542	Zm00001d038791	-1.06847	0.00330933	leucine-rich repeat receptor-like protein kinase family protein	AT5G25930.1	Leucine-rich repeat protein kinase family protein	protein amino acid phosphorylation
Zm00001d035542	Zm00001d038320	-3.25772	5.10119e-05	ERF	AP2/EREBP transcription factor superfamily protein	AT5G61890.1	Integrase-type DNA-binding superfamily protein
Zm00001d036175	Zm00001d048054	1.15736	0.00332852	leucine-rich repeat receptor-like protein kinase family protein	AT1G48480.1	Leucine-rich repeat protein kinase family protein (RKL1)	protein amino acid phosphorylation
Zm00001d036175	Zm00001d046655	1.79308	0.00031792	STRUBBELIG family receptor protein kinase	AT4G22130.1	Leucine-rich repeat protein-STRUBBELIG-receptor family 8 (SRF8)	protein amino acid phosphorylation
Zm00001d036175	Zm00001d043196	2.9	8.36383e-05	DNA glycosylase superfamily protein	AT5G44680.1	DNA glycosylase superfamily protein
Zm00001d036175	Zm00001d046444	1.45067	0.000702215	3-ketoacyl-CoA synthase [EC:2.3.1.199]	AT2G26640.1	3-ketoacyl-CoA synthase 11 (KCS11)	Lipid metabolism
Zm00001d036175	Zm00001d047512	1.32084	0.0465533		transcription regulators	AT3G56220.1	transcription regulator
Zm00001d036175	Zm00001d047081	2.10624	0.00187514	GATA transcription factor 2	AT3G60530.1	GATA transcription factor 4 (GATA4)	G-protein coupled receptor protein signaling pathway
Zm00001d036175	Zm00001d046852	1.1502	0.0301187	Heptahelical transmembrane protein 2	AT4G30850.1	heptahelical transmembrane protein2 (HHP2)	SIGNAL
Zm00001d036175	Zm00001d042499	1.54456	0.00042696	methyltransferase PMT19	AT2G43200.1	S-adenosyl-L-methionine-dependent methyltransferases superfamily protein	protein modification
Zm00001d036175	Zm00001d048993	1.45361	0.00347993	alpha-L-arabinofuranosidase [EC:3.2.1.55]	AT3G10740.1	alpha-L-arabinofuranosidase 1 (ARAF, ARAF1, ASD1, ATASD1)	Amino sugar and nucleotide sugar metabolism
Zm00001d036175	Zm00001d041853	1.03008	0.00127684	MYB	myb8;myb transcription factor8:	AT4G38620.1	myb domain protein 4 (ATMYB4, MYB4)
Zm00001d036175	Zm00001d043741	-1.42791	0.00344233	mitogen-activated protein kinase kinase kinase 17/18	AT4G26890.1	mitogen-activated protein kinase kinase kinase 16 (MAPKKK16)	MAPK signaling pathway - plant
Zm00001d036726	Zm00001d037542	-1.44274	0.0233801		NAD(P)H dehydrogenase (quinone) [EC:1.6.5.2]	AT5G54500.1	flavodoxin-like quinone reductase 1 (FQR1)
Zm00001d036726	Zm00001d037749	-1.98578	0.00357752	bHLH	HLH DNA-binding domain superfamily protein	AT5G56960.1	basic helix-loop-helix (bHLH) DNA-binding family protein
Zm00001d036726	Zm00001d052189	-1.54712	0.0105245		Putative RING zinc finger domain superfamily protein	AT3G05200.1	RING/U-box superfamily protein (ATL6)
Zm00001d036726	Zm00001d040094	-1.55543	2.93997e-05	G-type lectin S-receptor-like serine/threonine-protein kinase SD2-5	AT1G66930.1	lectin protein kinase family protein (S-locus )	protein amino acid phosphorylation
Zm00001d037542	Zm00001d037749	-1.98578	0.00357752	bHLH	HLH DNA-binding domain superfamily protein	AT5G56960.1	basic helix-loop-helix (bHLH) DNA-binding family protein
Zm00001d037542	Zm00001d052189	-1.54712	0.0105245		Putative RING zinc finger domain superfamily protein	AT3G05200.1	RING/U-box superfamily protein (ATL6)
Zm00001d037542	Zm00001d040094	-1.55543	2.93997e-05	G-type lectin S-receptor-like serine/threonine-protein kinase SD2-5	AT1G66930.1	lectin protein kinase family protein (S-locus )	protein amino acid phosphorylation
Zm00001d037542	Zm00001d038791	-1.06847	0.00330933	leucine-rich repeat receptor-like protein kinase family protein	AT5G25930.1	Leucine-rich repeat protein kinase family protein	protein amino acid phosphorylation
Zm00001d037542	Zm00001d038320	-3.25772	5.10119e-05	ERF	AP2/EREBP transcription factor superfamily protein	AT5G61890.1	Integrase-type DNA-binding superfamily protein
Zm00001d037542	Zm00001d045785	-1.87516	3.57231e-06	Leucine-rich repeat receptor-like serine/threonine/tyrosine-protein kinase SOBIR1	AT2G31880.1	Leucine-rich repeat protein kinase family protein	protein amino acid phosphorylation
Zm00001d037542	Zm00001d048647	-1.0667	0.017565	MYB	MYB DNA-binding domain superfamily protein	AT1G48000.1	myb domain protein 112 (AtMYB112, MYB112)
Zm00001d037542	Zm00001d043480	-1.07537	0.000572994	Proline-rich receptor-like protein kinase PERK15	AT3G24550.1	proline extensin-like receptor kinase 1 (ATPERK1, PERK1)	G-protein coupled receptor protein signaling pathway
Zm00001d037542	Zm00001d052738	-1.50536	0.0147298	HSF	Heat stress transcription factor B-2b	AT5G62020.1	heat shock transcription factor B2A (AT-HSFB2A, HSFB2A)
Zm00001d037542	Zm00001d043200	-1.37265	0.000205915		AT5G45530.1	transmembrane protein	G-protein coupled receptor protein signaling pathway
Zm00001d037542	Zm00001d038503	-1.28133	0.00667002	Leucine-rich repeat protein kinase family protein	AT1G06840.1	Leucine-rich repeat protein kinase family protein	protein amino acid phosphorylation
Zm00001d037542	Zm00001d042063	-1.38646	0.0442319	LOC103650721 – uncharacterized LOC103650721	AT5G12340.1	DUF4228 domain protein
Zm00001d037542	Zm00001d044162	-1.61979	0.000911479	WRKY	WRKY transcription factor 71	AT4G18170.1	WRKY DNA-binding protein 28 (ATWRKY28, WRKY28)
Zm00001d037749	Zm00001d052189	-1.54712	0.0105245		Putative RING zinc finger domain superfamily protein	AT3G05200.1	RING/U-box superfamily protein (ATL6)
Zm00001d037749	Zm00001d040094	-1.55543	2.93997e-05	G-type lectin S-receptor-like serine/threonine-protein kinase SD2-5	AT1G66930.1	lectin protein kinase family protein (S-locus )	protein amino acid phosphorylation
Zm00001d037749	Zm00001d038791	-1.06847	0.00330933	leucine-rich repeat receptor-like protein kinase family protein	AT5G25930.1	Leucine-rich repeat protein kinase family protein	protein amino acid phosphorylation
Zm00001d037749	Zm00001d038320	-3.25772	5.10119e-05	ERF	AP2/EREBP transcription factor superfamily protein	AT5G61890.1	Integrase-type DNA-binding superfamily protein
Zm00001d037749	Zm00001d045785	-1.87516	3.57231e-06	Leucine-rich repeat receptor-like serine/threonine/tyrosine-protein kinase SOBIR1	AT2G31880.1	Leucine-rich repeat protein kinase family protein	protein amino acid phosphorylation
Zm00001d037749	Zm00001d048647	-1.0667	0.017565	MYB	MYB DNA-binding domain superfamily protein	AT1G48000.1	myb domain protein 112 (AtMYB112, MYB112)
Zm00001d037749	Zm00001d043480	-1.07537	0.000572994	Proline-rich receptor-like protein kinase PERK15	AT3G24550.1	proline extensin-like receptor kinase 1 (ATPERK1, PERK1)	G-protein coupled receptor protein signaling pathway
Zm00001d037749	Zm00001d052738	-1.50536	0.0147298	HSF	Heat stress transcription factor B-2b	AT5G62020.1	heat shock transcription factor B2A (AT-HSFB2A, HSFB2A)
Zm00001d037749	Zm00001d043200	-1.37265	0.000205915		AT5G45530.1	transmembrane protein	G-protein coupled receptor protein signaling pathway
Zm00001d037749	Zm00001d038503	-1.28133	0.00667002	Leucine-rich repeat protein kinase family protein	AT1G06840.1	Leucine-rich repeat protein kinase family protein	protein amino acid phosphorylation
Zm00001d037749	Zm00001d042063	-1.38646	0.0442319	LOC103650721 – uncharacterized LOC103650721	AT5G12340.1	DUF4228 domain protein
Zm00001d037749	Zm00001d044162	-1.61979	0.000911479	WRKY	WRKY transcription factor 71	AT4G18170.1	WRKY DNA-binding protein 28 (ATWRKY28, WRKY28)
Zm00001d038320	Zm00001d052189	-1.54712	0.0105245		Putative RING zinc finger domain superfamily protein	AT3G05200.1	RING/U-box superfamily protein (ATL6)
Zm00001d038320	Zm00001d040094	-1.55543	2.93997e-05	G-type lectin S-receptor-like serine/threonine-protein kinase SD2-5	AT1G66930.1	lectin protein kinase family protein (S-locus )	protein amino acid phosphorylation
Zm00001d038320	Zm00001d038791	-1.06847	0.00330933	leucine-rich repeat receptor-like protein kinase family protein	AT5G25930.1	Leucine-rich repeat protein kinase family protein	protein amino acid phosphorylation
Zm00001d038320	Zm00001d052738	-1.50536	0.0147298	HSF	Heat stress transcription factor B-2b	AT5G62020.1	heat shock transcription factor B2A (AT-HSFB2A, HSFB2A)
Zm00001d038320	Zm00001d043200	-1.37265	0.000205915		AT5G45530.1	transmembrane protein	G-protein coupled receptor protein signaling pathway
Zm00001d038320	Zm00001d038503	-1.28133	0.00667002	Leucine-rich repeat protein kinase family protein	AT1G06840.1	Leucine-rich repeat protein kinase family protein	protein amino acid phosphorylation
Zm00001d038471	Zm00001d044300	-1.77992	1.83053e-07	PIF / Ping-Pong family of plant transposases	AT5G12010.1	nuclease	transposable element
Zm00001d038471	Zm00001d047732	-1.33918	8.93954e-05	Probable protein phosphatase 2C 30	AT2G30020.1	Protein phosphatase 2C family protein	protein amino acid phosphorylation
Zm00001d038471	Zm00001d051239	-1.22677	0.00717635	ERF	AP2/EREBP transcription factor superfamily protein	AT1G78080.1	related to AP2 4 (RAP2.4)
Zm00001d038471	Zm00001d043877	-1.72367	0.00236839	NAC	NAC domain-containing protein 72	AT1G12260.1	NAC 007 (ANAC007, EMB2749, NAC007, VND4)
Zm00001d038471	Zm00001d048226	-1.52378	0.000249518	LOC100382983 – uncharacterized LOC100382983	AT1G22470.1	Hypothetical protein
Zm00001d038471	Zm00001d049364	-1.0162	0.00847316	ERF	AP2/EREBP transcription factor superfamily protein	AT3G20310.1	ethylene response factor 7 (ATERF-7, ATERF7, ERF7)
Zm00001d038471	Zm00001d038883	-1.54972	0.0352439	mitogen-activated protein kinase kinase kinase 17/18	AT4G26890.1	mitogen-activated protein kinase kinase kinase 16 (MAPKKK16)	MAPK signaling pathway - plant
Zm00001d038503	Zm00001d052189	-1.54712	0.0105245		Putative RING zinc finger domain superfamily protein	AT3G05200.1	RING/U-box superfamily protein (ATL6)
Zm00001d038503	Zm00001d040094	-1.55543	2.93997e-05	G-type lectin S-receptor-like serine/threonine-protein kinase SD2-5	AT1G66930.1	lectin protein kinase family protein (S-locus )	protein amino acid phosphorylation
Zm00001d038503	Zm00001d038791	-1.06847	0.00330933	leucine-rich repeat receptor-like protein kinase family protein	AT5G25930.1	Leucine-rich repeat protein kinase family protein	protein amino acid phosphorylation
Zm00001d038503	Zm00001d045785	-1.87516	3.57231e-06	Leucine-rich repeat receptor-like serine/threonine/tyrosine-protein kinase SOBIR1	AT2G31880.1	Leucine-rich repeat protein kinase family protein	protein amino acid phosphorylation
Zm00001d038791	Zm00001d052189	-1.54712	0.0105245		Putative RING zinc finger domain superfamily protein	AT3G05200.1	RING/U-box superfamily protein (ATL6)
Zm00001d038791	Zm00001d040094	-1.55543	2.93997e-05	G-type lectin S-receptor-like serine/threonine-protein kinase SD2-5	AT1G66930.1	lectin protein kinase family protein (S-locus )	protein amino acid phosphorylation
Zm00001d038791	Zm00001d052738	-1.50536	0.0147298	HSF	Heat stress transcription factor B-2b	AT5G62020.1	heat shock transcription factor B2A (AT-HSFB2A, HSFB2A)
Zm00001d038791	Zm00001d043200	-1.37265	0.000205915		AT5G45530.1	transmembrane protein	G-protein coupled receptor protein signaling pathway
Zm00001d038791	Zm00001d048647	-1.0667	0.017565	MYB	MYB DNA-binding domain superfamily protein	AT1G48000.1	myb domain protein 112 (AtMYB112, MYB112)
Zm00001d038791	Zm00001d043480	-1.07537	0.000572994	Proline-rich receptor-like protein kinase PERK15	AT3G24550.1	proline extensin-like receptor kinase 1 (ATPERK1, PERK1)	G-protein coupled receptor protein signaling pathway
Zm00001d038791	Zm00001d044162	-1.61979	0.000911479	WRKY	WRKY transcription factor 71	AT4G18170.1	WRKY DNA-binding protein 28 (ATWRKY28, WRKY28)
Zm00001d038791	Zm00001d039822	-1.45603	0.0112628	LRR receptor-like serine/threonine-protein kinase EFR	AT3G47570.1	Leucine-rich repeat protein kinase family protein	protein amino acid phosphorylation
Zm00001d038883	Zm00001d044300	-1.77992	1.83053e-07	PIF / Ping-Pong family of plant transposases	AT5G12010.1	nuclease	transposable element
Zm00001d038883	Zm00001d049364	-1.0162	0.00847316	ERF	AP2/EREBP transcription factor superfamily protein	AT3G20310.1	ethylene response factor 7 (ATERF-7, ATERF7, ERF7)
Zm00001d038883	Zm00001d046655	1.79308	0.00031792	STRUBBELIG family receptor protein kinase	AT4G22130.1	Leucine-rich repeat protein-STRUBBELIG-receptor family 8 (SRF8)	protein amino acid phosphorylation
Zm00001d038883	Zm00001d047512	1.32084	0.0465533		transcription regulators	AT3G56220.1	transcription regulator
Zm00001d040094	Zm00001d052189	-1.54712	0.0105245		Putative RING zinc finger domain superfamily protein	AT3G05200.1	RING/U-box superfamily protein (ATL6)
Zm00001d040094	Zm00001d052738	-1.50536	0.0147298	HSF	Heat stress transcription factor B-2b	AT5G62020.1	heat shock transcription factor B2A (AT-HSFB2A, HSFB2A)
Zm00001d040094	Zm00001d043200	-1.37265	0.000205915		AT5G45530.1	transmembrane protein	G-protein coupled receptor protein signaling pathway
Zm00001d040094	Zm00001d048647	-1.0667	0.017565	MYB	MYB DNA-binding domain superfamily protein	AT1G48000.1	myb domain protein 112 (AtMYB112, MYB112)
Zm00001d040094	Zm00001d043480	-1.07537	0.000572994	Proline-rich receptor-like protein kinase PERK15	AT3G24550.1	proline extensin-like receptor kinase 1 (ATPERK1, PERK1)	G-protein coupled receptor protein signaling pathway
Zm00001d040094	Zm00001d044162	-1.61979	0.000911479	WRKY	WRKY transcription factor 71	AT4G18170.1	WRKY DNA-binding protein 28 (ATWRKY28, WRKY28)
Zm00001d040094	Zm00001d042063	-1.38646	0.0442319	LOC103650721 – uncharacterized LOC103650721	AT5G12340.1	DUF4228 domain protein
Zm00001d040205	Zm00001d046655	1.79308	0.00031792	STRUBBELIG family receptor protein kinase	AT4G22130.1	Leucine-rich repeat protein-STRUBBELIG-receptor family 8 (SRF8)	protein amino acid phosphorylation
Zm00001d040205	Zm00001d047512	1.32084	0.0465533		transcription regulators	AT3G56220.1	transcription regulator
Zm00001d040205	Zm00001d048054	1.15736	0.00332852	leucine-rich repeat receptor-like protein kinase family protein	AT1G48480.1	Leucine-rich repeat protein kinase family protein (RKL1)	protein amino acid phosphorylation
Zm00001d040205	Zm00001d043196	2.9	8.36383e-05	DNA glycosylase superfamily protein	AT5G44680.1	DNA glycosylase superfamily protein
Zm00001d040205	Zm00001d046444	1.45067	0.000702215	3-ketoacyl-CoA synthase [EC:2.3.1.199]	AT2G26640.1	3-ketoacyl-CoA synthase 11 (KCS11)	Lipid metabolism
Zm00001d040205	Zm00001d047081	2.10624	0.00187514	GATA transcription factor 2	AT3G60530.1	GATA transcription factor 4 (GATA4)	G-protein coupled receptor protein signaling pathway
Zm00001d040205	Zm00001d046852	1.1502	0.0301187	Heptahelical transmembrane protein 2	AT4G30850.1	heptahelical transmembrane protein2 (HHP2)	SIGNAL
Zm00001d040205	Zm00001d042499	1.54456	0.00042696	methyltransferase PMT19	AT2G43200.1	S-adenosyl-L-methionine-dependent methyltransferases superfamily protein	protein modification
Zm00001d040205	Zm00001d048993	1.45361	0.00347993	alpha-L-arabinofuranosidase [EC:3.2.1.55]	AT3G10740.1	alpha-L-arabinofuranosidase 1 (ARAF, ARAF1, ASD1, ATASD1)	Amino sugar and nucleotide sugar metabolism
Zm00001d040205	Zm00001d052518	1.62989	0.000134593	Pollen Ole e 1 allergen and extensin family protein	AT5G15780.1	Pollen Ole e 1 allergen and extensin family protein	G-protein coupled receptor protein signaling pathway
Zm00001d041827	Zm00001d046655	1.79308	0.00031792	STRUBBELIG family receptor protein kinase	AT4G22130.1	Leucine-rich repeat protein-STRUBBELIG-receptor family 8 (SRF8)	protein amino acid phosphorylation
Zm00001d041827	Zm00001d048054	1.15736	0.00332852	leucine-rich repeat receptor-like protein kinase family protein	AT1G48480.1	Leucine-rich repeat protein kinase family protein (RKL1)	protein amino acid phosphorylation
Zm00001d041827	Zm00001d047081	2.10624	0.00187514	GATA transcription factor 2	AT3G60530.1	GATA transcription factor 4 (GATA4)	G-protein coupled receptor protein signaling pathway
Zm00001d041827	Zm00001d044373	1.61099	0.000470861	Leucine-rich repeat extensin-like protein 3	AT4G13340.1	Leucine-rich repeat (LRR) family protein	G-protein coupled receptor protein signaling pathway
Zm00001d041827	Zm00001d043071	1.47384	0.00884482	inactive receptor kinase	AT5G58300.1	Leucine-rich repeat protein kinase family protein	protein amino acid phosphorylation
Zm00001d041830	Zm00001d046655	1.79308	0.00031792	STRUBBELIG family receptor protein kinase	AT4G22130.1	Leucine-rich repeat protein-STRUBBELIG-receptor family 8 (SRF8)	protein amino acid phosphorylation
Zm00001d041830	Zm00001d048054	1.15736	0.00332852	leucine-rich repeat receptor-like protein kinase family protein	AT1G48480.1	Leucine-rich repeat protein kinase family protein (RKL1)	protein amino acid phosphorylation
Zm00001d041830	Zm00001d047512	1.32084	0.0465533		transcription regulators	AT3G56220.1	transcription regulator
Zm00001d041830	Zm00001d043196	2.9	8.36383e-05	DNA glycosylase superfamily protein	AT5G44680.1	DNA glycosylase superfamily protein
Zm00001d041830	Zm00001d046444	1.45067	0.000702215	3-ketoacyl-CoA synthase [EC:2.3.1.199]	AT2G26640.1	3-ketoacyl-CoA synthase 11 (KCS11)	Lipid metabolism
Zm00001d041830	Zm00001d048411	3.84992	3.25555e-06	Metal ion binding protein	AT2G36950.1	Heavy metal transport/detoxification superfamily protein	G-protein coupled receptor protein signaling pathway
Zm00001d041853	Zm00001d046655	1.79308	0.00031792	STRUBBELIG family receptor protein kinase	AT4G22130.1	Leucine-rich repeat protein-STRUBBELIG-receptor family 8 (SRF8)	protein amino acid phosphorylation
Zm00001d041853	Zm00001d048054	1.15736	0.00332852	leucine-rich repeat receptor-like protein kinase family protein	AT1G48480.1	Leucine-rich repeat protein kinase family protein (RKL1)	protein amino acid phosphorylation
Zm00001d041853	Zm00001d047512	1.32084	0.0465533		transcription regulators	AT3G56220.1	transcription regulator
Zm00001d041853	Zm00001d043196	2.9	8.36383e-05	DNA glycosylase superfamily protein	AT5G44680.1	DNA glycosylase superfamily protein
Zm00001d041853	Zm00001d046444	1.45067	0.000702215	3-ketoacyl-CoA synthase [EC:2.3.1.199]	AT2G26640.1	3-ketoacyl-CoA synthase 11 (KCS11)	Lipid metabolism
Zm00001d041853	Zm00001d047081	2.10624	0.00187514	GATA transcription factor 2	AT3G60530.1	GATA transcription factor 4 (GATA4)	G-protein coupled receptor protein signaling pathway
Zm00001d041853	Zm00001d046852	1.1502	0.0301187	Heptahelical transmembrane protein 2	AT4G30850.1	heptahelical transmembrane protein2 (HHP2)	SIGNAL
Zm00001d041853	Zm00001d042499	1.54456	0.00042696	methyltransferase PMT19	AT2G43200.1	S-adenosyl-L-methionine-dependent methyltransferases superfamily protein	protein modification
Zm00001d041853	Zm00001d048993	1.45361	0.00347993	alpha-L-arabinofuranosidase [EC:3.2.1.55]	AT3G10740.1	alpha-L-arabinofuranosidase 1 (ARAF, ARAF1, ASD1, ATASD1)	Amino sugar and nucleotide sugar metabolism
Zm00001d041853	Zm00001d052518	1.62989	0.000134593	Pollen Ole e 1 allergen and extensin family protein	AT5G15780.1	Pollen Ole e 1 allergen and extensin family protein	G-protein coupled receptor protein signaling pathway
Zm00001d041853	Zm00001d043741	-1.42791	0.00344233	mitogen-activated protein kinase kinase kinase 17/18	AT4G26890.1	mitogen-activated protein kinase kinase kinase 16 (MAPKKK16)	MAPK signaling pathway - plant
Zm00001d041853	Zm00001d048082	1.57658	0.0220626	MIKC_MADS	Zea mays MADS8	AT1G24260.2	K-box region and MADS-box transcription factor family protein (AGL9, SEP3)
Zm00001d042499	Zm00001d046655	1.79308	0.00031792	STRUBBELIG family receptor protein kinase	AT4G22130.1	Leucine-rich repeat protein-STRUBBELIG-receptor family 8 (SRF8)	protein amino acid phosphorylation
Zm00001d042499	Zm00001d048054	1.15736	0.00332852	leucine-rich repeat receptor-like protein kinase family protein	AT1G48480.1	Leucine-rich repeat protein kinase family protein (RKL1)	protein amino acid phosphorylation
Zm00001d042499	Zm00001d047512	1.32084	0.0465533		transcription regulators	AT3G56220.1	transcription regulator
Zm00001d042499	Zm00001d043196	2.9	8.36383e-05	DNA glycosylase superfamily protein	AT5G44680.1	DNA glycosylase superfamily protein
Zm00001d042499	Zm00001d046444	1.45067	0.000702215	3-ketoacyl-CoA synthase [EC:2.3.1.199]	AT2G26640.1	3-ketoacyl-CoA synthase 11 (KCS11)	Lipid metabolism
Zm00001d042499	Zm00001d047081	2.10624	0.00187514	GATA transcription factor 2	AT3G60530.1	GATA transcription factor 4 (GATA4)	G-protein coupled receptor protein signaling pathway
Zm00001d042499	Zm00001d046852	1.1502	0.0301187	Heptahelical transmembrane protein 2	AT4G30850.1	heptahelical transmembrane protein2 (HHP2)	SIGNAL
Zm00001d042499	Zm00001d048993	1.45361	0.00347993	alpha-L-arabinofuranosidase [EC:3.2.1.55]	AT3G10740.1	alpha-L-arabinofuranosidase 1 (ARAF, ARAF1, ASD1, ATASD1)	Amino sugar and nucleotide sugar metabolism
Zm00001d042499	Zm00001d052518	1.62989	0.000134593	Pollen Ole e 1 allergen and extensin family protein	AT5G15780.1	Pollen Ole e 1 allergen and extensin family protein	G-protein coupled receptor protein signaling pathway
Zm00001d042499	Zm00001d043741	-1.42791	0.00344233	mitogen-activated protein kinase kinase kinase 17/18	AT4G26890.1	mitogen-activated protein kinase kinase kinase 16 (MAPKKK16)	MAPK signaling pathway - plant
Zm00001d042499	Zm00001d048082	1.57658	0.0220626	MIKC_MADS	Zea mays MADS8	AT1G24260.2	K-box region and MADS-box transcription factor family protein (AGL9, SEP3)
Zm00001d043196	Zm00001d046655	1.79308	0.00031792	STRUBBELIG family receptor protein kinase	AT4G22130.1	Leucine-rich repeat protein-STRUBBELIG-receptor family 8 (SRF8)	protein amino acid phosphorylation
Zm00001d043196	Zm00001d048054	1.15736	0.00332852	leucine-rich repeat receptor-like protein kinase family protein	AT1G48480.1	Leucine-rich repeat protein kinase family protein (RKL1)	protein amino acid phosphorylation
Zm00001d043196	Zm00001d047512	1.32084	0.0465533		transcription regulators	AT3G56220.1	transcription regulator
Zm00001d043196	Zm00001d046444	1.45067	0.000702215	3-ketoacyl-CoA synthase [EC:2.3.1.199]	AT2G26640.1	3-ketoacyl-CoA synthase 11 (KCS11)	Lipid metabolism
Zm00001d043196	Zm00001d047081	2.10624	0.00187514	GATA transcription factor 2	AT3G60530.1	GATA transcription factor 4 (GATA4)	G-protein coupled receptor protein signaling pathway
Zm00001d043196	Zm00001d046852	1.1502	0.0301187	Heptahelical transmembrane protein 2	AT4G30850.1	heptahelical transmembrane protein2 (HHP2)	SIGNAL
Zm00001d043196	Zm00001d048993	1.45361	0.00347993	alpha-L-arabinofuranosidase [EC:3.2.1.55]	AT3G10740.1	alpha-L-arabinofuranosidase 1 (ARAF, ARAF1, ASD1, ATASD1)	Amino sugar and nucleotide sugar metabolism
Zm00001d043196	Zm00001d052518	1.62989	0.000134593	Pollen Ole e 1 allergen and extensin family protein	AT5G15780.1	Pollen Ole e 1 allergen and extensin family protein	G-protein coupled receptor protein signaling pathway
Zm00001d043196	Zm00001d043741	-1.42791	0.00344233	mitogen-activated protein kinase kinase kinase 17/18	AT4G26890.1	mitogen-activated protein kinase kinase kinase 16 (MAPKKK16)	MAPK signaling pathway - plant
Zm00001d043196	Zm00001d048082	1.57658	0.0220626	MIKC_MADS	Zea mays MADS8	AT1G24260.2	K-box region and MADS-box transcription factor family protein (AGL9, SEP3)
Zm00001d043196	Zm00001d048494	1.43995	0.0053723	Hydroxymethylglutaryl-CoA synthase%3B	AT4G11820.2	hydroxymethylglutaryl-CoA synthase (EMB2778, FKP1, HMGS, MVA1)	Lipid metabolism
Zm00001d043196	Zm00001d049722	-2.18661	0.00786008	Cell wall / vacuolar inhibitor of fructosidase 2	AT5G64620.1	cell wall / vacuolar inhibitor of fructosidase 2 (ATC/VIF2, C/VIF2)	SIGNAL
Zm00001d043196	Zm00001d051643	1.31473	0.000480314			AT3G57930.1	rho GTPase-activating gacO-like protein
Zm00001d043196	Zm00001d045302	1.14	0.00262251	znod1;Zea nodulation homolog1:	AT5G45910.1	GDSL-like Lipase/Acylhydrolase superfamily protein	Lipid metabolism
Zm00001d043480	Zm00001d052189	-1.54712	0.0105245		Putative RING zinc finger domain superfamily protein	AT3G05200.1	RING/U-box superfamily protein (ATL6)
Zm00001d043480	Zm00001d052738	-1.50536	0.0147298	HSF	Heat stress transcription factor B-2b	AT5G62020.1	heat shock transcription factor B2A (AT-HSFB2A, HSFB2A)
Zm00001d043480	Zm00001d048647	-1.0667	0.017565	MYB	MYB DNA-binding domain superfamily protein	AT1G48000.1	myb domain protein 112 (AtMYB112, MYB112)
Zm00001d043480	Zm00001d044162	-1.61979	0.000911479	WRKY	WRKY transcription factor 71	AT4G18170.1	WRKY DNA-binding protein 28 (ATWRKY28, WRKY28)
Zm00001d043741	Zm00001d046655	1.79308	0.00031792	STRUBBELIG family receptor protein kinase	AT4G22130.1	Leucine-rich repeat protein-STRUBBELIG-receptor family 8 (SRF8)	protein amino acid phosphorylation
Zm00001d043741	Zm00001d048054	1.15736	0.00332852	leucine-rich repeat receptor-like protein kinase family protein	AT1G48480.1	Leucine-rich repeat protein kinase family protein (RKL1)	protein amino acid phosphorylation
Zm00001d043741	Zm00001d047512	1.32084	0.0465533		transcription regulators	AT3G56220.1	transcription regulator
Zm00001d043741	Zm00001d046444	1.45067	0.000702215	3-ketoacyl-CoA synthase [EC:2.3.1.199]	AT2G26640.1	3-ketoacyl-CoA synthase 11 (KCS11)	Lipid metabolism
Zm00001d043741	Zm00001d047081	2.10624	0.00187514	GATA transcription factor 2	AT3G60530.1	GATA transcription factor 4 (GATA4)	G-protein coupled receptor protein signaling pathway
Zm00001d043741	Zm00001d046852	1.1502	0.0301187	Heptahelical transmembrane protein 2	AT4G30850.1	heptahelical transmembrane protein2 (HHP2)	SIGNAL
Zm00001d043741	Zm00001d048993	1.45361	0.00347993	alpha-L-arabinofuranosidase [EC:3.2.1.55]	AT3G10740.1	alpha-L-arabinofuranosidase 1 (ARAF, ARAF1, ASD1, ATASD1)	Amino sugar and nucleotide sugar metabolism
Zm00001d043741	Zm00001d049722	-2.18661	0.00786008	Cell wall / vacuolar inhibitor of fructosidase 2	AT5G64620.1	cell wall / vacuolar inhibitor of fructosidase 2 (ATC/VIF2, C/VIF2)	SIGNAL
Zm00001d044300	Zm00001d049364	-1.0162	0.00847316	ERF	AP2/EREBP transcription factor superfamily protein	AT3G20310.1	ethylene response factor 7 (ATERF-7, ATERF7, ERF7)
Zm00001d044300	Zm00001d047732	-1.33918	8.93954e-05	Probable protein phosphatase 2C 30	AT2G30020.1	Protein phosphatase 2C family protein	protein amino acid phosphorylation
Zm00001d044300	Zm00001d051239	-1.22677	0.00717635	ERF	AP2/EREBP transcription factor superfamily protein	AT1G78080.1	related to AP2 4 (RAP2.4)
Zm00001d044300	Zm00001d048226	-1.52378	0.000249518	LOC100382983 – uncharacterized LOC100382983	AT1G22470.1	Hypothetical protein
Zm00001d044300	Zm00001d050247	-1.13921	0.00239481	WRKY	WRKY WRKY69-superfamily of TFs having WRKY and zinc finger domains	AT4G11070.1	WRKY family transcription factor (AtWRKY41, WRKY41)
Zm00001d044300	Zm00001d049061	-1.18177	0.00504431	umc1217
Zm00001d045302	Zm00001d046655	1.79308	0.00031792	STRUBBELIG family receptor protein kinase	AT4G22130.1	Leucine-rich repeat protein-STRUBBELIG-receptor family 8 (SRF8)	protein amino acid phosphorylation
Zm00001d045302	Zm00001d048054	1.15736	0.00332852	leucine-rich repeat receptor-like protein kinase family protein	AT1G48480.1	Leucine-rich repeat protein kinase family protein (RKL1)	protein amino acid phosphorylation
Zm00001d045302	Zm00001d047512	1.32084	0.0465533		transcription regulators	AT3G56220.1	transcription regulator
Zm00001d045302	Zm00001d046444	1.45067	0.000702215	3-ketoacyl-CoA synthase [EC:2.3.1.199]	AT2G26640.1	3-ketoacyl-CoA synthase 11 (KCS11)	Lipid metabolism
Zm00001d045302	Zm00001d047081	2.10624	0.00187514	GATA transcription factor 2	AT3G60530.1	GATA transcription factor 4 (GATA4)	G-protein coupled receptor protein signaling pathway
Zm00001d046444	Zm00001d046655	1.79308	0.00031792	STRUBBELIG family receptor protein kinase	AT4G22130.1	Leucine-rich repeat protein-STRUBBELIG-receptor family 8 (SRF8)	protein amino acid phosphorylation
Zm00001d046444	Zm00001d048054	1.15736	0.00332852	leucine-rich repeat receptor-like protein kinase family protein	AT1G48480.1	Leucine-rich repeat protein kinase family protein (RKL1)	protein amino acid phosphorylation
Zm00001d046444	Zm00001d047512	1.32084	0.0465533		transcription regulators	AT3G56220.1	transcription regulator
Zm00001d046444	Zm00001d047081	2.10624	0.00187514	GATA transcription factor 2	AT3G60530.1	GATA transcription factor 4 (GATA4)	G-protein coupled receptor protein signaling pathway
Zm00001d046444	Zm00001d046852	1.1502	0.0301187	Heptahelical transmembrane protein 2	AT4G30850.1	heptahelical transmembrane protein2 (HHP2)	SIGNAL
Zm00001d046444	Zm00001d048993	1.45361	0.00347993	alpha-L-arabinofuranosidase [EC:3.2.1.55]	AT3G10740.1	alpha-L-arabinofuranosidase 1 (ARAF, ARAF1, ASD1, ATASD1)	Amino sugar and nucleotide sugar metabolism
Zm00001d046444	Zm00001d049722	-2.18661	0.00786008	Cell wall / vacuolar inhibitor of fructosidase 2	AT5G64620.1	cell wall / vacuolar inhibitor of fructosidase 2 (ATC/VIF2, C/VIF2)	SIGNAL
Zm00001d046444	Zm00001d052518	1.62989	0.000134593	Pollen Ole e 1 allergen and extensin family protein	AT5G15780.1	Pollen Ole e 1 allergen and extensin family protein	G-protein coupled receptor protein signaling pathway
Zm00001d046444	Zm00001d048082	1.57658	0.0220626	MIKC_MADS	Zea mays MADS8	AT1G24260.2	K-box region and MADS-box transcription factor family protein (AGL9, SEP3)
Zm00001d046444	Zm00001d048494	1.43995	0.0053723	Hydroxymethylglutaryl-CoA synthase%3B	AT4G11820.2	hydroxymethylglutaryl-CoA synthase (EMB2778, FKP1, HMGS, MVA1)	Lipid metabolism
Zm00001d046444	Zm00001d051643	1.31473	0.000480314			AT3G57930.1	rho GTPase-activating gacO-like protein
Zm00001d046655	Zm00001d048054	1.15736	0.00332852	leucine-rich repeat receptor-like protein kinase family protein	AT1G48480.1	Leucine-rich repeat protein kinase family protein (RKL1)	protein amino acid phosphorylation
Zm00001d046655	Zm00001d047512	1.32084	0.0465533		transcription regulators	AT3G56220.1	transcription regulator
Zm00001d046655	Zm00001d047081	2.10624	0.00187514	GATA transcription factor 2	AT3G60530.1	GATA transcription factor 4 (GATA4)	G-protein coupled receptor protein signaling pathway
Zm00001d046655	Zm00001d046852	1.1502	0.0301187	Heptahelical transmembrane protein 2	AT4G30850.1	heptahelical transmembrane protein2 (HHP2)	SIGNAL
Zm00001d046655	Zm00001d048993	1.45361	0.00347993	alpha-L-arabinofuranosidase [EC:3.2.1.55]	AT3G10740.1	alpha-L-arabinofuranosidase 1 (ARAF, ARAF1, ASD1, ATASD1)	Amino sugar and nucleotide sugar metabolism
Zm00001d046655	Zm00001d049722	-2.18661	0.00786008	Cell wall / vacuolar inhibitor of fructosidase 2	AT5G64620.1	cell wall / vacuolar inhibitor of fructosidase 2 (ATC/VIF2, C/VIF2)	SIGNAL
Zm00001d046655	Zm00001d052518	1.62989	0.000134593	Pollen Ole e 1 allergen and extensin family protein	AT5G15780.1	Pollen Ole e 1 allergen and extensin family protein	G-protein coupled receptor protein signaling pathway
Zm00001d046655	Zm00001d048082	1.57658	0.0220626	MIKC_MADS	Zea mays MADS8	AT1G24260.2	K-box region and MADS-box transcription factor family protein (AGL9, SEP3)
Zm00001d046655	Zm00001d048494	1.43995	0.0053723	Hydroxymethylglutaryl-CoA synthase%3B	AT4G11820.2	hydroxymethylglutaryl-CoA synthase (EMB2778, FKP1, HMGS, MVA1)	Lipid metabolism
Zm00001d046655	Zm00001d051643	1.31473	0.000480314			AT3G57930.1	rho GTPase-activating gacO-like protein
Zm00001d046852	Zm00001d048054	1.15736	0.00332852	leucine-rich repeat receptor-like protein kinase family protein	AT1G48480.1	Leucine-rich repeat protein kinase family protein (RKL1)	protein amino acid phosphorylation
Zm00001d046852	Zm00001d047512	1.32084	0.0465533		transcription regulators	AT3G56220.1	transcription regulator
Zm00001d046852	Zm00001d047081	2.10624	0.00187514	GATA transcription factor 2	AT3G60530.1	GATA transcription factor 4 (GATA4)	G-protein coupled receptor protein signaling pathway
Zm00001d046852	Zm00001d048993	1.45361	0.00347993	alpha-L-arabinofuranosidase [EC:3.2.1.55]	AT3G10740.1	alpha-L-arabinofuranosidase 1 (ARAF, ARAF1, ASD1, ATASD1)	Amino sugar and nucleotide sugar metabolism
Zm00001d046852	Zm00001d049722	-2.18661	0.00786008	Cell wall / vacuolar inhibitor of fructosidase 2	AT5G64620.1	cell wall / vacuolar inhibitor of fructosidase 2 (ATC/VIF2, C/VIF2)	SIGNAL
Zm00001d046852	Zm00001d052518	1.62989	0.000134593	Pollen Ole e 1 allergen and extensin family protein	AT5G15780.1	Pollen Ole e 1 allergen and extensin family protein	G-protein coupled receptor protein signaling pathway
Zm00001d046852	Zm00001d048082	1.57658	0.0220626	MIKC_MADS	Zea mays MADS8	AT1G24260.2	K-box region and MADS-box transcription factor family protein (AGL9, SEP3)
Zm00001d046852	Zm00001d048494	1.43995	0.0053723	Hydroxymethylglutaryl-CoA synthase%3B	AT4G11820.2	hydroxymethylglutaryl-CoA synthase (EMB2778, FKP1, HMGS, MVA1)	Lipid metabolism
Zm00001d047081	Zm00001d048054	1.15736	0.00332852	leucine-rich repeat receptor-like protein kinase family protein	AT1G48480.1	Leucine-rich repeat protein kinase family protein (RKL1)	protein amino acid phosphorylation
Zm00001d047081	Zm00001d047512	1.32084	0.0465533		transcription regulators	AT3G56220.1	transcription regulator
Zm00001d047081	Zm00001d048993	1.45361	0.00347993	alpha-L-arabinofuranosidase [EC:3.2.1.55]	AT3G10740.1	alpha-L-arabinofuranosidase 1 (ARAF, ARAF1, ASD1, ATASD1)	Amino sugar and nucleotide sugar metabolism
Zm00001d047081	Zm00001d052518	1.62989	0.000134593	Pollen Ole e 1 allergen and extensin family protein	AT5G15780.1	Pollen Ole e 1 allergen and extensin family protein	G-protein coupled receptor protein signaling pathway
Zm00001d047081	Zm00001d048494	1.43995	0.0053723	Hydroxymethylglutaryl-CoA synthase%3B	AT4G11820.2	hydroxymethylglutaryl-CoA synthase (EMB2778, FKP1, HMGS, MVA1)	Lipid metabolism
Zm00001d047081	Zm00001d051643	1.31473	0.000480314			AT3G57930.1	rho GTPase-activating gacO-like protein
Zm00001d047512	Zm00001d048054	1.15736	0.00332852	leucine-rich repeat receptor-like protein kinase family protein	AT1G48480.1	Leucine-rich repeat protein kinase family protein (RKL1)	protein amino acid phosphorylation
Zm00001d047512	Zm00001d048993	1.45361	0.00347993	alpha-L-arabinofuranosidase [EC:3.2.1.55]	AT3G10740.1	alpha-L-arabinofuranosidase 1 (ARAF, ARAF1, ASD1, ATASD1)	Amino sugar and nucleotide sugar metabolism
Zm00001d047512	Zm00001d052518	1.62989	0.000134593	Pollen Ole e 1 allergen and extensin family protein	AT5G15780.1	Pollen Ole e 1 allergen and extensin family protein	G-protein coupled receptor protein signaling pathway
Zm00001d047512	Zm00001d048494	1.43995	0.0053723	Hydroxymethylglutaryl-CoA synthase%3B	AT4G11820.2	hydroxymethylglutaryl-CoA synthase (EMB2778, FKP1, HMGS, MVA1)	Lipid metabolism
Zm00001d047512	Zm00001d051643	1.31473	0.000480314			AT3G57930.1	rho GTPase-activating gacO-like protein
Zm00001d047512	Zm00001d049722	-2.18661	0.00786008	Cell wall / vacuolar inhibitor of fructosidase 2	AT5G64620.1	cell wall / vacuolar inhibitor of fructosidase 2 (ATC/VIF2, C/VIF2)	SIGNAL
Zm00001d047512	Zm00001d048082	1.57658	0.0220626	MIKC_MADS	Zea mays MADS8	AT1G24260.2	K-box region and MADS-box transcription factor family protein (AGL9, SEP3)
Zm00001d048054	Zm00001d048993	1.45361	0.00347993	alpha-L-arabinofuranosidase [EC:3.2.1.55]	AT3G10740.1	alpha-L-arabinofuranosidase 1 (ARAF, ARAF1, ASD1, ATASD1)	Amino sugar and nucleotide sugar metabolism
Zm00001d048054	Zm00001d052518	1.62989	0.000134593	Pollen Ole e 1 allergen and extensin family protein	AT5G15780.1	Pollen Ole e 1 allergen and extensin family protein	G-protein coupled receptor protein signaling pathway
Zm00001d048054	Zm00001d048494	1.43995	0.0053723	Hydroxymethylglutaryl-CoA synthase%3B	AT4G11820.2	hydroxymethylglutaryl-CoA synthase (EMB2778, FKP1, HMGS, MVA1)	Lipid metabolism
Zm00001d048054	Zm00001d051643	1.31473	0.000480314			AT3G57930.1	rho GTPase-activating gacO-like protein
Zm00001d048054	Zm00001d049722	-2.18661	0.00786008	Cell wall / vacuolar inhibitor of fructosidase 2	AT5G64620.1	cell wall / vacuolar inhibitor of fructosidase 2 (ATC/VIF2, C/VIF2)	SIGNAL
Zm00001d048054	Zm00001d048082	1.57658	0.0220626	MIKC_MADS	Zea mays MADS8	AT1G24260.2	K-box region and MADS-box transcription factor family protein (AGL9, SEP3)
